# Supplementary material for: Loss of autism-candidate CHD8 perturbs neural crest development and intestinal homeostatic balance
Source: Life Sci Alliance. 2022 Nov 14;6(1):e202201456. doi: 10.26508/lsa.202201456 (PMC9664244; doi:10.26508/lsa.202201456)
Supplement: Supplementary file 1 [file LSA-2022-01456_Supplemental_Data_1.xlsx]

## Sheet: chd8_RNAseq_NCC_4dpf_full list
Gene name	Ensembl Gene ID	chd8 wt 4dpf eNCC 2 (raw)	chd8 wt 4dpf eNCC 3 (raw)	chd8 wt 4dpf eNCC 4 (raw)	chd8 het 4dpf eNCC 1 (raw)	chd8 het 4dpf eNCC 2 (raw)	chd8 het 4dpf eNCC 3 (raw)	chd8 het 4dpf eNCC 4 (raw)	chd8 wt 4dpf eNCC 2 (normalized)	chd8 wt 4dpf eNCC 3 (normalized)	chd8 wt 4dpf eNCC 4 (normalized)	chd8 het 4dpf eNCC 1 (normalized)	chd8 het 4dpf eNCC 2 (normalized)	chd8 het 4dpf eNCC 3 (normalized)	chd8 het 4dpf eNCC 4 (normalized)	chd8 wt 4dpf eNCC 2 (normalized and divided by median of transcripts length in kb)	chd8 wt 4dpf eNCC 3 (normalized and divided by median of transcripts length in kb)	chd8 wt 4dpf eNCC 4 (normalized and divided by median of transcripts length in kb)	chd8 het 4dpf eNCC 1 (normalized and divided by median of transcripts length in kb)	chd8 het 4dpf eNCC 2 (normalized and divided by median of transcripts length in kb)	chd8 het 4dpf eNCC 3 (normalized and divided by median of transcripts length in kb)	chd8 het 4dpf eNCC 4 (normalized and divided by median of transcripts length in kb)	Median of transcripts length	Chromosome name	Start gene position	End gene position	Gene name	Gene biotype	Description	GO:biological process	GO:molecular function	GO:cellular component	Log2 FC (het vs wt batch)	P-value (het vs wt batch)	Adjusted p-value (het vs wt batch)
il13ra2	ENSDARG00000039436	1073	2638	1711	3	2385	6	284	890.834	2877.06	1625.11	2.0445	2219.71	6.78481	290.091	671.82	2169.73	1225.57	1.54185	1673.99	5.11675	218.772	1326	5	37101393	37117778	il13ra2	protein_coding	interleukin 13 receptor, alpha 2	cytokine-mediated signaling pathway	cytokine receptor activity; cytokine binding; protein binding	membrane; integral component of membrane; receptor complex; external side of plasma membrane	-6.44908	1.60671e-13	2.99105e-09
msx1a	ENSDARG00000116118	279	691	97	0	3	2	7	231.633	753.62	92.1306	0	2.79208	2.2616	7.15014	203.813	663.106	81.0652	0	2.45674	1.98997	6.29137	1136.5	14	10909	12847	msx1a	protein_coding	muscle segment homeobox 1a	regulation of transcription, DNA-templated; embryonic morphogenesis; otic placode formation	DNA binding; sequence-specific DNA binding; RNA polymerase II regulatory region sequence-specific DNA binding	nucleus	-6.8734	3.5563e-13	3.3102e-09
aqp8b	ENSDARG00000089749	0	0	2	57	150	906	148	0	0	1.8996	38.8454	139.604	1024.51	151.174	0	0	1.90341	38.9233	139.884	1026.56	151.477	998	3	18572279	18575868	aqp8b	protein_coding	aquaporin 8b	transmembrane transport; water transport	channel activity; water channel activity; water transmembrane transporter activity	membrane; integral component of membrane	7.2324	7.06314e-13	3.37021e-09
kmt5ab	ENSDARG00000104114	0	3	148	311	585	531	439	0	3.27187	140.57	211.946	544.456	600.455	448.416	0	3.86517	166.061	250.379	643.185	709.339	529.73	846.5	5	69785990	69793797	kmt5ab	protein_coding	lysine methyltransferase 5Ab	methylation; histone lysine methylation	protein binding; histone-lysine N-methyltransferase activity; transferase activity; methyltransferase activity		6.2247	7.24154e-13	3.37021e-09
cntn1b	ENSDARG00000045685	1	3	118	336	66	764	45	0.830227	3.27187	112.076	228.984	61.4258	863.932	45.9652	0.174381	0.687222	23.5405	48.0957	12.9019	181.46	9.65453	4761	4	13733838	13756716	cntn1b	protein_coding	contactin 1b		protein binding; ATP binding		6.05217	1.15733e-12	4.30896e-09
gbgt1l4	ENSDARG00000068503	276	376	252	0	158	0	210	229.143	410.074	239.35	0	147.05	0	214.504	241.457	432.112	252.212	0	154.952	0	226.032	949	5	23788592	23805387	gbgt1l4	protein_coding	globoside alpha-1,3-N-acetylgalactosaminyltransferase 1, like 4	carbohydrate metabolic process; lipid glycosylation	transferase activity, transferring hexosyl groups; transferase activity, transferring glycosyl groups	membrane; Golgi apparatus; vesicle; integral component of membrane	-6.448	2.46225e-12	7.63953e-09
lrtm2b	ENSDARG00000045811	0	0	184	263	479	338	288	0	0	174.763	179.234	445.803	382.211	294.177	0	0	123.159	126.31	314.167	269.352	207.313	1419	25	19041329	19045977	lrtm2b	protein_coding	leucine-rich repeats and transmembrane domains 2b	negative chemotaxis; axon guidance	protein binding; heparin binding; Roundabout binding	membrane; integral component of membrane	6.38476	4.77768e-12	1.27059e-08
p4ha1b	ENSDARG00000071082	3	7	1003	356	496	688	843	2.49068	7.63435	952.649	242.614	461.625	777.991	861.081	0.65987	2.02261	252.391	64.277	122.301	206.118	228.131	3774.5	17	20144626	20167236	p4ha1b	protein_coding	prolyl 4-hydroxylase, alpha polypeptide I b	oxidation-reduction process; peptidyl-proline hydroxylation to 4-hydroxy-L-proline	protein binding; oxidoreductase activity; oxidoreductase activity, acting on single donors with incorporation of molecular oxygen, incorporation of two atoms of oxygen; iron ion binding; oxidoreductase activity, acting on paired donors, with incorporation or reduction of molecular oxygen; L-ascorbic acid binding; procollagen-proline 4-dioxygenase activity; dioxygenase activity	endoplasmic reticulum	5.33888	8.48861e-12	1.9753e-08
gtpbp6	ENSDARG00000061091	0	6	389	320	197	782	142	0	6.54373	369.472	218.08	183.347	884.286	145.046	0	3.28666	185.571	109.533	92.0878	444.142	72.8507	1991	6	37441789	37454910	gtpbp6	protein_coding	GTP binding protein 6 (putative)		GTP binding; ribosome binding	cytoplasm	5.75791	2.26784e-11	4.69091e-08
si:ch211-189a15.5	ENSDARG00000088428	2	17	4	436	70	914	48	1.66045	18.5406	3.7992	297.134	65.1486	1033.55	49.0295	0.486937	5.43712	1.11413	87.136	19.1052	303.094	14.3782	3410	7	44593756	44599187	si:ch211-189a15.5	protein_coding	si:ch211-189a15.5				5.54955	3.20555e-11	5.96744e-08
ttll10	ENSDARG00000090472	0	0	1412	297	471	848	2808	0	0	1341.12	202.405	438.357	958.919	2868.23	0	0	979.991	147.903	320.319	700.708	2095.89	1368.5	23	24085531	24113207	ttll10	protein_coding	tubulin tyrosine ligase-like family, member 10	cellular protein modification process			6.11886	6.91214e-11	1.16979e-07
anxa2b	ENSDARG00000053625	4	1	555	327	444	412	554	3.32091	1.09062	527.139	222.85	413.228	465.89	565.883	2.56045	0.840881	406.429	171.82	318.603	359.206	436.301	1297	7	29518396	29534001	anxa2b	protein_coding	annexin A2b	negative regulation of catalytic activity	calcium ion binding; cytoskeletal protein binding; calcium-dependent phospholipid binding; phospholipase inhibitor activity		5.38956	1.33664e-10	2.07357e-07
nme5	ENSDARG00000041617	0	1	68	101	126	524	185	0	1.09062	64.5864	68.8314	117.268	592.54	188.968	0	1.12551	66.6526	71.0334	121.019	611.496	195.013	969	14	6954579	6961746	nme5	protein_coding	NME/NM23 family member 5	nucleoside diphosphate phosphorylation; GTP biosynthetic process; UTP biosynthetic process; CTP biosynthetic process; negative regulation of oxidative stress-induced intrinsic apoptotic signaling pathway	nucleoside diphosphate kinase activity		5.94263	2.2916e-10	3.28157e-07
odf2a	ENSDARG00000028900	2	7	1	194	14	686	9	1.66045	7.63435	0.9498	132.211	13.0297	775.73	9.19304	0.423369	1.94655	0.242172	33.7101	3.32221	197.789	2.34397	3922	21	13127742	13148318	odf2a	protein_coding	outer dense fiber of sperm tails 2a				5.51204	5.96289e-10	7.92894e-07
camkva	ENSDARG00000027963	0	2	113	99	140	512	153	0	2.18124	107.327	67.4684	130.297	578.97	156.282	0	1.07769	53.0274	33.3342	64.3761	286.052	77.2143	2024	6	42545797	42598328	camkva	protein_coding	CaM kinase-like vesicle-associated a	protein phosphorylation	ATP binding; protein kinase activity; calmodulin binding; calmodulin-dependent protein kinase activity		5.64444	7.05275e-10	8.75293e-07
zgc:174315	ENSDARG00000079222	196	399	66	0	2	2	7	162.724	435.158	62.6868	0	1.86139	2.2616	7.15014	113.953	304.733	43.8983	0	1.30349	1.58375	5.0071	1428	4	28951558	28958601	zgc:174315	protein_coding	zgc:174315		nucleic acid binding	nucleus	-6.09646	9.42064e-10	1.09609e-06
nrn1la	ENSDARG00000069368	607	162	211	4	27	2	9	503.948	176.681	200.408	2.726	25.1288	2.2616	9.19304	273.291	95.8139	108.681	1.47831	13.6273	1.22647	4.98538	1844	18	21782074	21859019	nrn1la	protein_coding	neuritin 1-like a	nervous system development			-5.53321	1.14342e-09	1.25211e-06
adgrg1	ENSDARG00000105643	1	7	0	566	2	530	2	0.830227	7.63435	0	385.728	1.86139	599.325	2.0429	0.257754	2.37018	0	119.754	0.577892	186.068	0.634243	3221	7	28648706	28658143	adgrg1	protein_coding	adhesion G protein-coupled receptor G1	protein phosphorylation; regulation of apoptotic process; adenylate cyclase-activating G protein-coupled receptor signaling pathway; oligodendrocyte development; peripheral nervous system myelin maintenance; myelination of posterior lateral line nerve axons; regulation of oligodendrocyte progenitor proliferation	ATP binding; protein kinase activity; G protein-coupled receptor activity	integral component of plasma membrane	5.88013	1.25409e-09	1.29701e-06
ehd2b	ENSDARG00000040362	1	3	128	231	5	627	9	0.830227	3.27187	121.574	157.426	4.65347	709.012	9.19304	0.276374	1.08917	40.4708	52.4056	1.54909	236.023	3.06027	3004	18	44649804	44663244	ehd2b	protein_coding	EH-domain containing 2b	actin cytoskeleton organization; endocytic recycling	protein binding; GTP binding; calcium ion binding	cell	5.32887	1.71227e-09	1.67767e-06
rnpep	ENSDARG00000012506	1	8	387	750	697	442	246	0.830227	8.72498	367.573	511.124	648.694	499.814	251.276	0.506699	5.32498	224.335	311.946	395.907	305.044	153.358	1638.5	11	24758967	24783118	rnpep	protein_coding	arginyl aminopeptidase (aminopeptidase B)	proteolysis	zinc ion binding; aminopeptidase activity; metallopeptidase activity	extracellular space	5.26701	1.97055e-09	1.83419e-06
acsf2	ENSDARG00000061201	10	7	283	500	358	386	237	8.30227	7.63435	268.793	340.75	333.189	436.489	242.083	8.88894	8.17383	287.787	364.828	356.733	467.333	259.19	934	12	26497167	26538823	acsf2	protein_coding	acyl-CoA synthetase family member 2		catalytic activity		4.63356	3.49229e-09	3.09583e-06
nkx2.3	ENSDARG00000039095	1	2	109	104	357	400	178	0.830227	2.18124	103.528	70.8759	332.258	452.32	181.818	0.738308	1.93975	92.066	63.0288	295.472	402.241	161.688	1124.5	13	40409215	40411917	nkx2.3	protein_coding	NK2 homeobox 3	regulation of transcription, DNA-templated; positive regulation of transcription by RNA polymerase II; cell differentiation	DNA binding; sequence-specific DNA binding; RNA polymerase II proximal promoter sequence-specific DNA binding; DNA-binding transcription factor activity	nucleus	5.25267	4.09437e-09	3.46458e-06
myzap	ENSDARG00000075017	6	13	355	446	165	541	268	4.98136	14.1781	337.179	303.949	153.565	611.763	273.748	2.77745	7.90526	188.001	169.472	85.6229	341.1	152.634	1793.5	7	52389958	52417777	myzap	protein_coding	myocardial zonula adherens protein	intracellular signal transduction; heart contraction			4.61103	6.26563e-09	5.07134e-06
zgc:65851	ENSDARG00000012281	8	3	355	1056	336	303	66	6.64182	3.27187	337.179	719.663	312.713	342.633	67.4156	2.72653	1.34313	138.415	295.428	128.372	140.654	27.6747	2436	5	13671614	13685047	zgc:65851	protein_coding	zgc:65851		structural molecule activity	intermediate filament	5.06134	7.31594e-09	5.44774e-06
htr1d	ENSDARG00000054124	93	401	181	1	205	4	190	77.2111	437.339	171.914	0.681499	190.792	4.5232	194.075	29.3244	166.099	65.292	0.25883	72.462	1.71789	73.7088	2633	17	28166859	28198099	htr1d	protein_coding	5-hydroxytryptamine (serotonin) receptor 1D, G protein-coupled	G protein-coupled receptor signaling pathway; smooth muscle contraction; vasoconstriction; regulation of behavior; chemical synaptic transmission; regulation of locomotion; signal transduction; G protein-coupled receptor signaling pathway, coupled to cyclic nucleotide second messenger; G protein-coupled serotonin receptor signaling pathway	G protein-coupled receptor activity; G protein-coupled serotonin receptor activity; neurotransmitter receptor activity	integral component of membrane; integral component of plasma membrane; membrane; plasma membrane; dendrite	-4.96994	7.05706e-09	5.44774e-06
ece1	ENSDARG00000061737	10	5	3	392	61	443	64	8.30227	5.45311	2.8494	267.148	56.7724	500.945	65.3727	3.65095	2.39803	1.25303	117.479	24.9659	220.292	28.7479	2274	11	27919702	28050559	ece1	protein_coding	endothelin converting enzyme 1	proteolysis; embryonic viscerocranium morphogenesis	metalloendopeptidase activity; metallopeptidase activity	membrane; integral component of membrane	4.9612	8.96009e-09	6.41542e-06
sstr5	ENSDARG00000101655	1	6	45	100	220	475	153	0.830227	6.54373	42.741	68.1499	204.753	537.131	156.282	0.390144	3.07506	20.0851	32.0253	96.2184	252.411	73.4406	2128	3	11101585	11122914	sstr5	protein_coding	somatostatin receptor 5	G protein-coupled receptor signaling pathway; signal transduction; neuropeptide signaling pathway; somatostatin signaling pathway	G protein-coupled receptor activity; somatostatin receptor activity; peptide binding; neuropeptide binding	integral component of membrane; membrane; integral component of plasma membrane	5.01419	9.41254e-09	6.48977e-06
ucp1	ENSDARG00000023151	691	282	478	3	420	8	660	573.687	307.555	454.004	2.0445	390.892	9.04641	674.156	811.438	435.015	642.156	2.89179	552.888	12.7955	953.545	707	1	53374454	53388914	ucp1	protein_coding	uncoupling protein 1	mitochondrial transport; cellular response to fatty acid; mitochondrial transmembrane transport; proton transmembrane transport; cellular response to estrogen stimulus; response to cold; adaptive thermogenesis	oxidative phosphorylation uncoupler activity	mitochondrion; mitochondrial membrane; membrane; integral component of membrane	-4.85279	1.01403e-08	6.74184e-06
fndc4a	ENSDARG00000043396	285	163	219	0	5	2	10	236.615	177.771	208.006	0	4.65347	2.2616	10.2145	236.378	177.594	207.798	0	4.64882	2.25934	10.2043	1001	20	19212962	19271872	fndc4a	protein_coding	fibronectin type III domain containing 4a		protein binding	membrane; integral component of membrane; plasma membrane; extracellular region	-5.66269	1.42298e-08	9.13458e-06
chrna1	ENSDARG00000009021	126	536	15	0	100	0	318	104.609	584.573	14.247	0	93.0695	0	324.821	130.924	731.631	17.831	0	116.482	0	406.534	799	6	10812337	10828923	chrna1	protein_coding	cholinergic receptor, nicotinic, alpha 1 (muscle)	ion transport; ion transmembrane transport; signal transduction; chemical synaptic transmission; regulation of membrane potential; nervous system process; skeletal muscle fiber development; regulation of postsynaptic membrane potential; cation transmembrane transport; motor neuron axon guidance; regulation of axon extension; synaptic transmission, cholinergic; excitatory postsynaptic potential; n…	ion channel activity; acetylcholine-gated cation-selective channel activity; transmembrane signaling receptor activity; extracellular ligand-gated ion channel activity; acetylcholine receptor activity; acetylcholine binding; cation channel activity	integral component of membrane; postsynaptic membrane; membrane; integral component of plasma membrane; plasma membrane; neuron projection; synapse; cell junction; acetylcholine-gated channel complex	-5.4069	1.72305e-08	1.06921e-05
nt5c1aa	ENSDARG00000035883	5	3	202	225	386	367	207	4.15113	3.27187	191.86	153.337	359.248	415.004	211.44	0.783085	0.617217	36.1931	28.9261	67.7699	78.2879	39.8868	5301	19	32766423	32804535	nt5c1aa	protein_coding	5'-nucleotidase, cytosolic IAa	nucleotide metabolic process; dephosphorylation; adenosine metabolic process	magnesium ion binding; nucleotide binding; 5'-nucleotidase activity	cytoplasm; cytosol	4.73925	2.43404e-08	1.46168e-05
foxq1a	ENSDARG00000030896	17	2	148	438	994	208	949	14.1139	2.18124	140.57	298.497	925.11	235.207	969.355	10.1979	1.57604	101.568	215.677	668.432	169.947	700.401	1384	2	720779	722170	foxq1a	protein_coding	forkhead box Q1a	regulation of transcription, DNA-templated; regulation of transcription by RNA polymerase II; cell differentiation; anatomical structure morphogenesis; response to xenobiotic stimulus	DNA-binding transcription factor activity; sequence-specific DNA binding; DNA binding; DNA-binding transcription factor activity, RNA polymerase II-specific	nucleus	4.47943	3.13317e-08	1.76749e-05
upb1	ENSDARG00000011521	0	1	156	57	274	273	215	0	1.09062	148.169	38.8454	255.01	308.709	219.612	0	0.98833	134.272	35.202	231.092	279.754	199.014	1103.5	8	30699429	30730675	upb1	protein_coding	ureidopropionase, beta	nitrogen compound metabolic process; beta-alanine metabolic process; beta-alanine biosynthetic process via 3-ureidopropionate	beta-ureidopropionase activity		5.17466	3.10547e-08	1.76749e-05
si:ch211-107m4.1	ENSDARG00000056830	5	5	22	348	105	300	55	4.15113	5.45311	20.8956	237.162	97.7229	339.24	56.1797	2.41065	3.16673	12.1345	137.725	56.7497	197.004	32.6247	1722	14	22481833	22495604	si:ch211-107m4.1	protein_coding	si:ch211-107m4.1		protein binding; RNA binding	nucleoplasm	4.80645	3.96885e-08	2.17306e-05
zgc:158846	ENSDARG00000058462	306	159	703	11	529	4	345	254.049	173.409	667.709	7.49649	492.337	4.5232	352.4	132.524	90.4585	348.31	3.91053	256.827	2.35952	183.829	1917	6	39336731	39344259	zgc:158846	protein_coding	zgc:158846			keratin filament; intermediate filament	-4.25534	5.32929e-08	2.83457e-05
ela2l	ENSDARG00000056765	100	215	1586	1	2782	3	735	83.0227	234.484	1506.38	0.681499	2589.19	3.3924	750.765	88.6995	250.517	1609.38	0.728097	2766.23	3.62436	802.099	936	8	21366771	21372485	ela2l	protein_coding	elastase 2 like	proteolysis	serine-type endopeptidase activity; hydrolase activity; peptidase activity; serine-type peptidase activity		-4.59653	6.20706e-08	3.20974e-05
socs4	ENSDARG00000078509	0	4	380	265	433	352	106	0	4.36249	360.924	180.597	402.991	398.042	108.274	0	2.24523	185.756	92.9476	207.406	204.859	55.725	1943	17	15196727	15201031	socs4	protein_coding	suppressor of cytokine signaling 4	intracellular signal transduction; protein ubiquitination; regulation of phosphatidylinositol 3-kinase activity; phosphatidylinositol phosphorylation	1-phosphatidylinositol-3-kinase regulator activity	phosphatidylinositol 3-kinase complex	5.02349	6.81049e-08	3.4266e-05
ccne1	ENSDARG00000098622	0	10	65	397	117	434	141	0	10.9062	61.737	270.555	108.891	490.768	144.024	0	5.15904	29.2039	127.983	51.5096	232.151	68.1288	2114	7	46019780	46029879	ccne1	protein_coding	cyclin E1	regulation of cell cycle; G1/S transition of mitotic cell cycle		nucleus	5.00513	7.56327e-08	3.70521e-05
tph2	ENSDARG00000057239	2969	281	365	34	454	12	117	2464.94	306.465	346.677	23.171	422.535	13.5696	119.51	1166.56	145.038	164.069	10.9659	199.969	6.42197	56.5592	2113	18	16989764	17001056	tph2	protein_coding	tryptophan hydroxylase 2 (tryptophan 5-monooxygenase)	oxidation-reduction process; aromatic amino acid family metabolic process; serotonin biosynthetic process; regulation of hematopoietic stem cell differentiation	monooxygenase activity; iron ion binding; tryptophan 5-monooxygenase activity; oxidoreductase activity, acting on paired donors, with incorporation or reduction of molecular oxygen, reduced pteridine as one donor, and incorporation of one atom of oxygen; metal ion binding	neuron projection	-4.50835	9.30044e-08	4.43941e-05
CABZ01061508.1	ENSDARG00000110634	1508	3275	745	8	952	13	16	1251.98	3571.79	707.601	5.45199	886.021	14.7004	16.3432	351.384	1002.47	198.597	1.53017	248.673	4.12585	4.58692	3563	22	8446780	8455462	CABZ01061508.1	protein_coding				membrane; integral component of membrane	-5.29241	1.02676e-07	4.66198e-05
mhc1zja	ENSDARG00000074765	113	437	144	1	226	7	92	93.8156	476.602	136.771	0.681499	210.337	7.91561	93.9733	87.7192	445.631	127.883	0.637213	196.669	7.40122	87.8666	1069.5	3	383848	402740	mhc1zja	protein_coding	major histocompatibility complex class I ZJA	immune response		membrane; integral component of membrane; plasma membrane; extracellular space; external side of plasma membrane	-4.69766	1.00353e-07	4.66198e-05
rdh8a	ENSDARG00000028048	1	2	321	191	688	1603	31	0.830227	2.18124	304.886	130.166	640.318	1812.67	31.6649	0.768018	2.0178	282.04	120.413	592.338	1676.85	29.2922	1081	3	53687645	53722182	rdh8a	protein_coding	retinol dehydrogenase 8a	oxidation-reduction process; estrogen biosynthetic process	oxidoreductase activity; estradiol 17-beta-dehydrogenase activity	cytoplasm	5.21484	1.40346e-07	6.22066e-05
FAR2	ENSDARG00000009262	2	1	63	173	5	457	7	1.66045	1.09062	59.8374	117.899	4.65347	516.776	7.15014	0.782679	0.514081	28.2052	55.5736	2.19348	243.59	3.37032	2121.5	4	1988460	2036620	FAR2	protein_coding	fatty acyl-CoA reductase 2	lipid metabolic process; oxidation-reduction process; long-chain fatty-acyl-CoA metabolic process	fatty-acyl-CoA reductase (alcohol-forming) activity; oxidoreductase activity; alcohol-forming fatty acyl-CoA reductase activity	membrane; integral component of membrane; peroxisome	4.89862	1.54656e-07	6.69551e-05
p2rx3b	ENSDARG00000029718	1070	6442	1465	6	4898	294	2309	888.343	7025.79	1391.46	4.08899	4558.54	332.456	2358.53	481.617	3809.05	754.382	2.21686	2471.42	180.242	1278.68	1844.5	1	44746154	44758388	p2rx3b	protein_coding	purinergic receptor P2X, ligand-gated ion channel, 3b	ion transport; response to ATP; cation transmembrane transport; excitatory postsynaptic potential; cation transport; purinergic nucleotide receptor signaling pathway	ATP binding; ion channel activity; purinergic nucleotide receptor activity; extracellularly ATP-gated cation channel activity; nucleotide binding	membrane; integral component of plasma membrane; integral component of membrane; integral component of nuclear inner membrane; postsynapse	-4.30071	1.73911e-07	7.35801e-05
si:dkey-23a23.3	ENSDARG00000088214	2	13	235	244	414	1054	46	1.66045	14.1781	223.203	166.286	385.308	1191.86	46.9866	0.674159	5.75643	90.6224	67.5135	156.438	483.908	19.077	2463	4	28962774	28976560	si:dkey-23a23.3	protein_coding	si:dkey-23a23.3		nucleic acid binding		4.76087	2.1283e-07	8.80454e-05
cyp2aa6	ENSDARG00000103590	1	3	412	102	105	315	58	0.830227	3.27187	391.318	69.5129	97.7229	356.202	59.244	0.460215	1.81367	216.917	38.5327	54.1701	197.451	32.8404	1804	23	42316065	42330488	cyp2aa6	unprocessed_pseudogene	cytochrome P450, family 2, subfamily AA, polypeptide 6				4.56306	2.17778e-07	8.81339e-05
CR788249.1	ENSDARG00000092159	0	0	0	55	34	194	81	0	0	0	37.4825	31.6436	219.375	82.7374	0	0	0	45.051	38.0332	263.672	99.4439	832	2	14970007	14971019	CR788249.1	processed_transcript					6.11095	2.40157e-07	9.51224e-05
spi1a	ENSDARG00000067797	182	464	28	0	3	4	21	151.101	506.049	26.5944	0	2.79208	4.5232	21.4504	66.0697	221.272	11.6285	0	1.22085	1.97779	9.37929	2287	25	35553542	35572245	spi1a	protein_coding	Spi-1 proto-oncogene a	regulation of transcription, DNA-templated; regulation of transcription by RNA polymerase II; cell differentiation; regulation of myeloid leukocyte differentiation	DNA-binding transcription factor activity; sequence-specific DNA binding; DNA binding; DNA-binding transcription factor activity, RNA polymerase II-specific	nucleus	-5.23988	2.60001e-07	9.87793e-05
bhlhe41	ENSDARG00000041691	3549	324	304	112	677	15	208	2946.48	353.362	288.739	76.3279	630.08	16.962	212.461	933.907	112	91.518	24.1927	199.708	5.37623	67.3412	3155	18	16125852	16130165	bhlhe41	protein_coding	basic helix-loop-helix family, member e41	regulation of transcription, DNA-templated; negative regulation of transcription by RNA polymerase II; cell differentiation; circadian regulation of gene expression; negative regulation of transcription, DNA-templated; anterior/posterior pattern specification; regulation of neurogenesis; sleep; response to cold	DNA binding; protein dimerization activity; RNA polymerase II regulatory region sequence-specific DNA binding; DNA-binding transcription repressor activity, RNA polymerase II-specific	nucleus	-4.03474	2.59255e-07	9.87793e-05
si:dkey-29h14.10	ENSDARG00000096959	0	1	0	64	2	331	6	0	1.09062	0	43.6159	1.86139	374.295	6.12869	0	0.545584	0	21.8189	0.93116	187.241	3.06588	1999	16	25285998	25295185	si:dkey-29h14.10	protein_coding	si:dkey-29h14.10	regulation of apoptotic process			5.82457	2.89989e-07	0.000107969
atxn3	ENSDARG00000099274	19	2	374	563	364	259	888	15.7743	2.18124	355.225	383.684	338.773	292.877	907.047	16.8529	2.33039	379.514	409.919	361.937	312.903	969.067	936	17	53284040	53289749	atxn3	protein_coding	ataxin 3	protein deubiquitination	thiol-dependent ubiquitin-specific protease activity; hydrolase activity	nucleus	4.36446	3.23426e-07	0.000118057
cbln4	ENSDARG00000061240	0	11	2	199	307	258	177	0	11.9968	1.8996	135.618	285.723	291.747	180.796	0	8.32536	1.31825	94.114	198.281	202.461	125.466	1441	23	37955041	37974323	cbln4	protein_coding	cerebellin 4 precursor		protein binding		4.97499	3.3539e-07	0.00012007
ssuh2.4	ENSDARG00000054827	0	3	1	117	398	282	20	0	3.27187	0.9498	79.7354	370.416	318.886	20.429	0	2.62169	0.761058	63.8905	296.808	255.518	16.3694	1248	22	31004735	31020690	ssuh2.4	protein_coding	ssu-2 homolog, tandem duplicate 4		heat shock protein binding; unfolded protein binding		5.55364	3.43061e-07	0.000120498
glcea	ENSDARG00000005095	2	20	439	213	503	404	407	1.66045	21.8124	416.962	145.159	468.139	456.844	415.73	0.663916	8.72149	166.718	58.0405	187.181	182.664	166.225	2501	25	7918695	7925269	glcea	protein_coding	glucuronic acid epimerase a	heparan sulfate proteoglycan biosynthetic process; dorsal/ventral axis specification; heparan sulfate proteoglycan metabolic process	heparosan-N-sulfate-glucuronate 5-epimerase activity	membrane; integral component of membrane	4.12571	3.9077e-07	0.000134714
hal	ENSDARG00000017444	1	4	14	37	152	456	82	0.830227	4.36249	13.2972	25.2155	141.466	515.645	83.7588	0.368498	1.9363	5.902	11.192	62.7899	228.871	37.1766	2253	25	7954140	7974494	hal	protein_coding	histidine ammonia-lyase	histidine catabolic process; hematopoietic stem cell differentiation; histidine metabolic process; histidine catabolic process to glutamate and formamide; histidine catabolic process to glutamate and formate	catalytic activity; histidine ammonia-lyase activity; ammonia-lyase activity; lyase activity	cytoplasm	4.74302	4.1429e-07	0.000140226
haao	ENSDARG00000076487	148	804	161	0	86	2	2	122.874	876.86	152.918	0	80.0397	2.2616	2.0429	125.895	898.422	156.678	0	82.0079	2.31722	2.09313	976	13	8954667	8982782	haao	protein_coding	3-hydroxyanthranilate 3,4-dioxygenase	oxidation-reduction process; NAD biosynthetic process; pyridine nucleotide biosynthetic process; tryptophan catabolic process; 'de novo' NAD biosynthetic process from tryptophan; quinolinate biosynthetic process; anthranilate metabolic process	metal ion binding; iron ion binding; 3-hydroxyanthranilate 3,4-dioxygenase activity; oxidoreductase activity; dioxygenase activity; ferrous iron binding	cytoplasm	-5.30406	4.48126e-07	0.00014897
hbbe2	ENSDARG00000045143	6331	58	13247	163	647	0	64	5256.17	63.2561	12582	111.084	602.159	0	65.3727	8908.76	107.214	21325.4	188.279	1020.61	0	110.801	590	12	20349865	20350629	hbbe2	protein_coding	hemoglobin beta embryonic-2	oxygen transport; cellular oxidant detoxification; hydrogen peroxide catabolic process	heme binding; oxygen binding; metal ion binding; peroxidase activity; oxygen carrier activity; haptoglobin binding; organic acid binding	hemoglobin complex; haptoglobin-hemoglobin complex	-4.71086	5.00279e-07	0.000163389
CABZ01068358.1	ENSDARG00000106669	0	0	156	266	139	47	289	0	0	148.169	181.279	129.367	53.1476	295.199	0	0	115.306	141.073	100.674	41.36	229.727	1285	12	45493054	45502193	CABZ01068358.1	protein_coding	uncharacterized LOC562542			membrane; integral component of membrane	4.96691	5.11996e-07	0.000164333
phox2ba	ENSDARG00000075330	826	197	0	11	6	1	0	685.767	214.853	0	7.49649	5.58417	1.1308	0	786.431	246.391	0	8.59689	6.40386	1.29679	0	872	1	19074326	19079957	phox2ba	protein_coding	paired like homeobox 2Ba	regulation of transcription, DNA-templated; regulation of transcription by RNA polymerase II	DNA binding; sequence-specific DNA binding; RNA polymerase II regulatory region sequence-specific DNA binding; DNA-binding transcription factor activity, RNA polymerase II-specific	nucleus	-5.02219	6.04634e-07	0.000187598
zgc:152791	ENSDARG00000039243	0	2	0	1	1	816	1	0	2.18124	0	0.681499	0.930695	922.734	1.02145	0	2.61227	0	0.816167	1.1146	1105.07	1.22329	835	13	37617518	37620290	zgc:152791	protein_coding	zgc:152791			integral component of membrane; mitochondrion; membrane	5.45705	5.97127e-07	0.000187598
tnfsf10l3	ENSDARG00000032746	0	0	267	136	4	317	5	0	0	253.597	92.6839	3.72278	358.464	5.10724	0	0	258.772	94.5754	3.79875	365.78	5.21147	980	21	30701902	30714665	tnfsf10l3	protein_coding	tumor necrosis factor (ligand) superfamily, member 10 like 3	immune response	protein binding; tumor necrosis factor receptor binding; metal ion binding	membrane; integral component of membrane	4.82224	6.27308e-07	0.000191442
foxc1a	ENSDARG00000091481	0	1	3	117	341	316	6	0	1.09062	2.8494	79.7354	317.367	357.333	6.12869	0	0.501435	1.31007	36.66	145.916	164.291	2.81779	2175	2	686873	689047	foxc1a	protein_coding	forkhead box C1a	regulation of transcription, DNA-templated; camera-type eye development; heart development; regulation of transcription by RNA polymerase II; cell differentiation; motor neuron axon guidance; glomerular visceral epithelial cell development; neural crest cell migration; cerebellum vasculature development; vasculature development; regulation of fibroblast growth factor receptor signaling pathway; c…	DNA-binding transcription factor activity; sequence-specific DNA binding; DNA binding; DNA-binding transcription factor activity, RNA polymerase II-specific; chromatin binding	nucleus	5.55757	6.94582e-07	0.000202037
enpep	ENSDARG00000057064	1	6	8	126	9	371	16	0.830227	6.54373	7.5984	85.8689	8.37625	419.527	16.3432	0.268682	2.11771	2.45903	27.7893	2.71076	135.769	5.28906	3090	13	12543634	12581388	enpep	protein_coding	glutamyl aminopeptidase	proteolysis; angiotensin maturation; peptide catabolic process	zinc ion binding; metallopeptidase activity; metalloaminopeptidase activity; hydrolase activity; metal ion binding; peptidase activity; peptide binding; aminopeptidase activity	membrane; integral component of membrane; cytoplasm	4.71686	6.76218e-07	0.000202037
cldn7b	ENSDARG00000014047	1	6	188	283	123	256	545	0.830227	6.54373	178.562	192.864	114.475	289.485	556.69	0.401658	3.16581	86.3872	93.3064	55.3824	140.051	269.323	2067	10	22144768	22150419	cldn7b	protein_coding	claudin 7b	otolith development; sensory perception of sound; semicircular canal formation; adherens junction organization; epithelial cell-cell adhesion	structural molecule activity	integral component of membrane; bicellular tight junction; membrane; plasma membrane; cell junction	4.60471	6.91203e-07	0.000202037
tatdn3	ENSDARG00000054076	80	458	51	0	63	1	6	66.4182	499.505	48.4398	0	58.6338	1.1308	6.12869	94.0767	707.514	68.6116	0	83.0507	1.6017	8.68087	706	20	37820990	37827383	tatdn3	protein_coding	TatD DNase domain containing 3		hydrolase activity, acting on ester bonds		-5.11099	7.47055e-07	0.000213957
si:dkey-106n21.1	ENSDARG00000045792	80	224	141	0	1	0	11	66.4182	244.299	133.922	0	0.930695	0	11.2359	33.1925	122.089	66.9274	0	0.465115	0	5.61516	2001	25	18159795	18249751	si:dkey-106n21.1	protein_coding	si:dkey-106n21.1	transmembrane transport	transmembrane transporter activity; transporter activity	membrane	-5.42938	8.09349e-07	0.000228285
CT573239.1	ENSDARG00000105292	0	1	117	39	143	239	137	0	1.09062	111.127	26.5785	133.089	270.261	139.938	0	1.14441	116.607	27.8893	139.653	283.59	146.84	953	11	6069875	6074783	CT573239.1	processed_transcript					4.76091	8.35645e-07	0.000232185
egln3	ENSDARG00000032553	0	2	385	98	146	176	448	0	2.18124	365.673	66.7869	135.881	199.021	457.609	0	1.79158	300.347	54.8558	111.607	163.467	375.86	1217.5	17	9912036	9936915	egln3	protein_coding	egl-9 family hypoxia-inducible factor 3	oxidation-reduction process	oxidoreductase activity; iron ion binding; oxidoreductase activity, acting on paired donors, with incorporation or reduction of molecular oxygen; L-ascorbic acid binding		4.58332	1.04809e-06	0.000286168
mettl25	ENSDARG00000045754	1	7	386	302	25	423	6	0.830227	7.63435	366.623	205.813	23.2674	478.329	6.12869	0.320427	2.94649	141.499	79.4337	8.98007	184.612	2.36538	2591	4	11035103	11053543	mettl25	protein_coding	methyltransferase like 25				4.42791	1.06068e-06	0.000286168
tgfbr2a	ENSDARG00000059363	2	4	2	217	73	394	4	1.66045	4.36249	1.8996	147.885	67.9407	445.536	4.0858	0.856787	2.25103	0.980186	76.3082	35.0571	229.895	2.10825	1938	19	917852	932264	tgfbr2a	protein_coding	transforming growth factor beta receptor 2a	protein phosphorylation; transmembrane receptor protein serine/threonine kinase signaling pathway; phosphorylation; cellular response to growth factor stimulus; heart development; transforming growth factor beta receptor signaling pathway	metal ion binding; ATP binding; transmembrane receptor protein serine/threonine kinase activity; protein kinase activity; transforming growth factor beta receptor activity, type II; transferase activity; protein serine/threonine kinase activity; nucleotide binding; kinase activity; SMAD binding; activin-activated receptor activity; activin binding; transforming growth factor beta-activated recept…	membrane; integral component of membrane; receptor complex; plasma membrane	5.05369	1.12673e-06	0.000295424
atp1b2b	ENSDARG00000034424	1	11	100	213	280	258	447	0.830227	11.9968	94.98	145.159	260.594	291.747	456.588	0.580375	8.38647	66.3964	101.475	182.17	203.947	319.18	1430.5	5	38475531	38506981	atp1b2b	protein_coding	ATPase Naﲯ transporting subunit beta 2b	potassium ion transport; sodium ion transport; ion transport; heart development; inner ear morphogenesis; potassium ion import across plasma membrane; startle response; posterior lateral line neuromast hair cell differentiation; cellular sodium ion homeostasis; establishment or maintenance of transmembrane electrochemical gradient; cellular potassium ion homeostasis; positive regulation of ATPase…	sodium:potassium-exchanging ATPase activity; ATPase activator activity	sodium:potassium-exchanging ATPase complex; membrane; integral component of membrane	4.35568	1.12267e-06	0.000295424
ntng2b	ENSDARG00000087100	68	254	76	0	0	2	3	56.4554	277.018	72.1848	0	0	2.2616	3.06435	76.3944	374.855	97.679	0	0	3.06035	4.14661	739	21	3979107	4032650	ntng2b	protein_coding	netrin g2b	animal organ morphogenesis; tissue development			-5.29944	1.3134e-06	0.000339586
angptl7	ENSDARG00000027582	99	6	91	1374	820	1191	493	82.1925	6.54373	86.4318	936.38	763.17	1346.78	503.574	50.5489	4.02444	53.1561	575.879	469.354	828.28	309.701	1626	8	46217861	46221296	angptl7	protein_coding	angiopoietin-like 7				4.23459	1.36001e-06	0.00034682
gprc5c	ENSDARG00000100862	1	8	13	137	95	279	648	0.830227	8.72498	12.3474	93.3654	88.416	315.493	661.899	0.428394	4.50205	6.37121	48.1761	45.6223	162.793	341.537	1938	12	36027746	36045283	gprc5c	protein_coding	G protein-coupled receptor, class C, group 5, member C	G protein-coupled receptor signaling pathway; visual perception; activation of protein kinase activity	G protein-coupled receptor activity; sevenless binding; protein kinase activator activity	integral component of membrane; membrane; receptor complex; plasma membrane; intracellular membrane-bounded organelle; extracellular exosome	4.6276	1.63865e-06	0.000412232
trarg1b	ENSDARG00000094675	228	2203	498	29	274	29	205	189.292	2402.64	473	19.7635	255.01	32.7932	209.397	84.2045	1068.79	210.409	8.79158	113.439	14.5877	93.1481	2248	21	39240897	39253647	trarg1b	protein_coding	trafficking regulator of GLUT4 (SLC2A4) 1b			integral component of membrane; membrane	-3.90557	1.70471e-06	0.000423132
ascl1b	ENSDARG00000009702	3	15	4	123	14	502	10	2.49068	16.3593	3.7992	83.8244	13.0297	567.662	10.2145	0.628167	4.12593	0.958184	21.1411	3.28619	143.168	2.57616	3965	7	49695904	49715154	ascl1b	protein_coding	achaete-scute family bHLH transcription factor 1b		protein binding	membrane; integral component of membrane	4.21908	1.88226e-06	0.000461055
arsg	ENSDARG00000101715	60	501	15	0	137	2	22	49.8136	546.402	14.247	0	127.505	2.2616	22.4719	35.043	384.384	10.0225	0	89.6976	1.591	15.8086	1421.5	12	20583552	20600378	arsg	protein_coding	arylsulfatase G		catalytic activity; sulfuric ester hydrolase activity; arylsulfatase activity		-4.70828	2.19082e-06	0.000529667
f7i	ENSDARG00000075827	1	2	5	85	9	291	4	0.830227	2.18124	4.749	57.9274	8.37625	329.063	4.0858	1.02814	2.70123	5.88111	71.7367	10.3731	407.508	5.05981	807.5	1	127250	134079	f7i	protein_coding	coagulation factor VIIi	proteolysis; blood coagulation; negative regulation of blood coagulation	serine-type endopeptidase activity; calcium ion binding	extracellular region; extracellular space	4.74809	2.37038e-06	0.00055274
adora2aa	ENSDARG00000033706	4	5	401	535	132	423	12	3.32091	5.45311	380.87	364.602	122.852	478.329	12.2574	0.974016	1.59939	111.708	106.937	36.0322	140.293	3.59507	3409.5	8	30664077	30684625	adora2aa	protein_coding	adenosine A2a receptor a	G protein-coupled receptor signaling pathway; adenosine receptor signaling pathway; signal transduction; heart contraction; regulation of cell proliferation involved in tissue homeostasis; regulation of type B pancreatic cell proliferation	G protein-coupled receptor activity; G protein-coupled adenosine receptor activity	integral component of membrane; membrane; plasma membrane	4.443	2.32808e-06	0.00055274
pyyb	ENSDARG00000035832	1	373	1841	112	1692	4873	1536	0.830227	406.802	1748.58	76.3279	1574.74	5510.39	1568.95	1.29319	633.648	2723.65	118.891	2452.86	8583.17	2443.84	642	12	10304435	10315039	pyyb	protein_coding	peptide YYb	neuropeptide signaling pathway	hormone activity; G protein-coupled receptor binding; neuropeptide hormone activity; type 2 neuropeptide Y receptor binding; type 4 neuropeptide Y receptor binding	extracellular region; extracellular space	3.64729	2.37533e-06	0.00055274
sstr2a	ENSDARG00000059090	0	1	2	75	36	275	3	0	1.09062	1.8996	51.1124	33.505	310.97	3.06435	0	0.956686	1.66632	44.8355	29.3904	272.781	2.68802	1140	12	1556147	1557286	sstr2a	protein_coding	somatostatin receptor 2a	G protein-coupled receptor signaling pathway; signal transduction; neuropeptide signaling pathway; somatostatin signaling pathway	G protein-coupled receptor activity; somatostatin receptor activity; peptide binding; neuropeptide binding	integral component of membrane; membrane; integral component of plasma membrane	5.23958	2.61597e-06	0.000596022
CT737190.2	ENSDARG00000105703	0	4	8	59	11	357	6	0	4.36249	7.5984	40.2084	10.2376	403.696	6.12869	0	2.98392	5.19726	27.5024	7.00249	276.126	4.19199	1462	7	52175958	52177419	CT737190.2	sense_intronic					4.7359	2.62537e-06	0.000596022
efhc1	ENSDARG00000009743	0	4	82	73	13	503	57	0	4.36249	77.8836	49.7494	12.099	568.793	58.2226	0	14.2565	254.522	162.58	39.5393	1858.8	190.27	306	20	48097252	48157755	efhc1	protein_coding	EF-hand domain (C-terminal) containing 1	mitotic cytokinesis; cilium-dependent cell motility; mitotic spindle organization; SRP-dependent cotranslational protein targeting to membrane, translocation	alpha-tubulin binding	axoneme; mitotic spindle; integral component of membrane; membrane	4.63142	2.68576e-06	0.000602387
mapk12b	ENSDARG00000006409	1	5	3	195	86	112	163	0.830227	5.45311	2.8494	132.892	80.0397	126.65	166.496	0.743931	4.8863	2.55323	119.079	71.7202	113.485	149.19	1116	4	5523690	5530441	mapk12b	protein_coding	mitogen-activated protein kinase 12b	protein phosphorylation; phosphorylation; intracellular signal transduction; regulation of gene expression; MAPK cascade	ATP binding; protein kinase activity; MAP kinase activity; transferase activity; nucleotide binding; kinase activity; protein serine/threonine kinase activity	cytoplasm; nucleus	4.58824	3.24796e-06	0.000719809
nme2a	ENSDARG00000043820	2	5	0	110	5	302	6	1.66045	5.45311	0	74.9649	4.65347	341.502	6.12869	2.37547	7.8013	0	107.246	6.65733	488.558	8.7678	699	12	20788243	20796658	nme2a	protein_coding	NME/NM23 nucleoside diphosphate kinase 2a	nucleoside diphosphate phosphorylation; GTP biosynthetic process; UTP biosynthetic process; CTP biosynthetic process; phosphorylation; purine nucleotide metabolic process; pyrimidine nucleotide metabolic process	nucleoside diphosphate kinase activity; transferase activity; ATP binding; nucleotide binding; kinase activity		4.72395	3.3201e-06	0.00072714
sh3d21	ENSDARG00000099448	0	1	3	79	8	218	67	0	1.09062	2.8494	53.8384	7.44556	246.515	68.4371	0	1.45223	3.79414	71.689	9.91419	328.249	91.1279	751	16	35905031	35938157	sh3d21	protein_coding	SH3 domain containing 21		protein binding		5.13065	3.64752e-06	0.00078956
zgc:114081	ENSDARG00000057899	3	6	47	144	257	133	280	2.49068	6.54373	44.6406	98.1359	239.189	150.397	286.006	1.69781	4.46062	30.4299	66.8956	163.046	102.52	194.96	1467	23	16807209	16811727	zgc:114081	protein_coding	zgc:114081	protein ubiquitination; glycoprotein catabolic process; ubiquitin-dependent ERAD pathway; SCF-dependent proteasomal ubiquitin-dependent protein catabolic process	protein binding; ubiquitin protein ligase activity	cytoplasm; SCF ubiquitin ligase complex	4.01123	3.69784e-06	0.000791253
rdh1	ENSDARG00000017882	1	1	241	145	9	186	11	0.830227	1.09062	228.902	98.8174	8.37625	210.329	11.2359	0.337903	0.443884	93.1631	40.2187	3.40914	85.604	4.57303	2457	9	48673093	48701035	rdh1	protein_coding	retinol dehydrogenase 1	oxidation-reduction process; exocrine pancreas development; endocrine pancreas development; embryonic heart tube development; skeletal system development; embryonic pectoral fin morphogenesis; epithelial cell differentiation; retinol metabolic process; retinal metabolic process	retinol dehydrogenase activity	membrane; integral component of membrane	4.33972	3.77787e-06	0.000799191
spice1	ENSDARG00000004647	3	11	373	237	124	290	372	2.49068	11.9968	354.275	161.515	115.406	327.932	379.979	0.99707	4.80258	141.824	64.6578	46.1994	131.278	152.113	2498	24	21330753	21343982	spice1	protein_coding	spindle and centriole associated protein 1	mitotic spindle assembly			4.01809	3.93714e-06	0.000823526
fhl3a	ENSDARG00000034643	0	22	334	866	444	558	1254	0	23.9937	317.233	590.178	413.228	630.987	1280.9	0	14.9168	197.223	366.912	256.903	392.283	796.33	1608.5	16	33655890	33736831	fhl3a	protein_coding	four and a half LIM domains 3a		metal ion binding	nucleus; Z disc	4.44723	4.04174e-06	0.000826825
lgals17	ENSDARG00000088251	0	0	3	31	0	849	8	0	0	2.8494	21.1265	0	960.05	8.17159	0	0	3.3483	24.8255	0	1128.14	9.60234	851	15	17059622	17074393	lgals17	protein_coding	galectin 17	signal transduction; cell surface receptor signaling pathway; immune response; cellular response to lipopolysaccharide; T cell costimulation; positive regulation of T cell proliferation; negative regulation of T cell proliferation		external side of plasma membrane; cell surface	5.18376	4.00949e-06	0.000826825
il7r	ENSDARG00000078970	623	747	655	64	412	7	182	517.231	814.695	622.119	43.6159	383.446	7.91561	185.904	319.871	503.831	384.737	26.9734	237.134	4.89524	114.968	1617	21	22429509	22435957	il7r	protein_coding	interleukin 7 receptor	myelination in peripheral nervous system; cytokine-mediated signaling pathway; visual behavior; central nervous system myelination; neural retina development; thymus development; positive regulation of receptor signaling pathway via JAK-STAT; T cell differentiation in thymus	cytokine receptor activity	membrane; integral component of membrane	-3.92238	4.12165e-06	0.000834008
opn4.1	ENSDARG00000007553	167	288	93	7	284	1	114	138.648	314.099	88.3314	4.77049	264.317	1.1308	116.445	43.4361	98.402	27.6727	1.49452	82.8062	0.354261	36.4803	3192	2	32843133	32846324	opn4.1	protein_coding	opsin 4.1	G protein-coupled receptor signaling pathway; visual perception; signal transduction; response to stimulus; phototransduction; cellular response to light stimulus; protein-chromophore linkage; light-induced release of internally sequestered calcium ion	G protein-coupled receptor activity; G protein-coupled photoreceptor activity; photoreceptor activity	integral component of membrane; membrane; integral component of plasma membrane	-4.23253	4.38283e-06	0.00087732
si:ch73-389b16.1	ENSDARG00000101586	1	1	3	351	1	189	81	0.830227	1.09062	2.8494	239.206	0.930695	213.721	82.7374	1.02751	1.34978	3.52648	296.047	1.15185	264.507	102.398	808	6	24140757	24143923	si:ch73-389b16.1	protein_coding	si:ch73-389b16.1				5.12689	4.75617e-06	0.000941923
chrne	ENSDARG00000034307	1	2	91	21	205	398	135	0.830227	2.18124	86.4318	14.3115	190.792	450.059	137.896	0.324688	0.853048	33.802	5.59698	74.6157	176.01	53.9287	2557	5	38440099	38451082	chrne	protein_coding	cholinergic receptor, nicotinic, epsilon	ion transport; ion transmembrane transport; signal transduction; chemical synaptic transmission; regulation of membrane potential; nervous system process; regulation of postsynaptic membrane potential; synaptic transmission, cholinergic; excitatory postsynaptic potential; neuromuscular synaptic transmission; response to nicotine	ion channel activity; acetylcholine-gated cation-selective channel activity; transmembrane signaling receptor activity; extracellular ligand-gated ion channel activity; acetylcholine receptor activity; acetylcholine binding	integral component of membrane; postsynaptic membrane; membrane; integral component of plasma membrane; plasma membrane; neuron projection; synapse; cell junction; acetylcholine-gated channel complex	4.28215	4.91374e-06	0.000962887
rprma	ENSDARG00000053383	669	5858	1390	68	919	363	346	555.422	6388.86	1320.22	46.3419	855.308	410.481	353.421	538.199	6190.76	1279.28	44.905	828.787	397.753	342.463	1032	9	4609746	4610777	rprma	protein_coding	reprimo, TP53 dependent G2 arrest mediator candidate a			membrane; integral component of membrane; cytoplasm	-3.33518	5.03215e-06	0.000975818
prf1.5	ENSDARG00000037598	67	296	5	0	3	5	3	55.6252	322.824	4.749	0	2.79208	5.65401	3.06435	33.8559	196.485	2.89044	0	1.69938	3.44127	1.86509	1643	8	29701428	29706882	prf1.5	protein_coding	perforin 1.5	cytolysis	calcium ion binding		-4.67502	5.42721e-06	0.00103872
si:dkey-39a18.1	ENSDARG00000045669	0	9	4	129	4	383	2	0	9.8156	3.7992	87.9134	3.72278	433.097	2.0429	0	7.54176	2.91909	67.5477	2.86038	332.767	1.56965	1301.5	4	13428993	13434027	si:dkey-39a18.1	protein_coding	si:dkey-39a18.1				4.5609	5.46811e-06	0.00103872
slc6a19a.2	ENSDARG00000091560	22	350	113	0	83	3	191	18.265	381.718	107.327	0	77.2477	3.3924	195.097	11.4838	239.999	67.4803	0	48.5682	2.13292	122.664	1590.5	19	684502	704000	slc6a19a.2	protein_coding	solute carrier family 6 member 19a, tandem duplicate 2	transmembrane transport; neurotransmitter transport	neurotransmitter:sodium symporter activity; symporter activity	integral component of membrane; membrane; plasma membrane	-4.33658	6.11333e-06	0.00114955
tmprss2	ENSDARG00000098686	0	2	155	85	194	104	135	0	2.18124	147.219	57.9274	180.555	117.603	137.896	0	1.48992	100.559	39.5679	123.33	80.3301	94.191	1464	10	38708099	38729185	tmprss2	protein_coding	transmembrane serine protease 2	proteolysis	protein binding; serine-type endopeptidase activity; hydrolase activity; peptidase activity; serine-type peptidase activity	membrane; integral component of membrane	4.29049	7.05707e-06	0.00131374
prr15la	ENSDARG00000025615	2	0	2	70	40	115	650	1.66045	0	1.8996	47.7049	37.2278	130.042	663.942	1.10956	0	1.26936	31.8777	24.8766	86.8975	443.663	1496.5	3	24189804	24197270	prr15la	protein_coding	proline rich 15 like a				4.88538	7.46051e-06	0.00136162
hbae5	ENSDARG00000045142	906	59	606	1	23	5	6	752.186	64.3467	575.579	0.681499	21.406	5.65401	6.12869	1285.79	109.994	983.895	1.16496	36.5914	9.66497	10.4764	585	12	20342451	20353541	hbae5	protein_coding	hemoglobin, alpha embryonic 5	cellular oxidant detoxification; hydrogen peroxide catabolic process; oxygen transport	peroxidase activity; heme binding; haptoglobin binding; oxygen carrier activity; oxygen binding; organic acid binding; metal ion binding	hemoglobin complex; haptoglobin-hemoglobin complex	-4.56013	7.45288e-06	0.00136162
col9a1b	ENSDARG00000031483	2	1	127	407	9	253	188	1.66045	1.09062	120.625	277.37	8.37625	286.093	192.032	0.650903	0.427527	47.2852	108.73	3.28352	112.149	75.2773	2551	13	39119460	39160018	col9a1b	protein_coding	collagen, type IX, alpha 1b	growth plate cartilage chondrocyte morphogenesis		extracellular space; collagen-containing extracellular matrix; extracellular matrix	4.59565	7.77631e-06	0.00140547
nr0b1	ENSDARG00000056541	625	5	233	2	4	1	7	518.892	5.45311	221.303	1.363	3.72278	1.1308	7.15014	356.137	3.7427	151.89	0.935483	2.5551	0.776116	4.90744	1457	11	29682909	29685853	nr0b1	protein_coding	nuclear receptor subfamily 0, group B, member 1	regulation of transcription, DNA-templated; adrenal gland development; negative regulation of transcription by RNA polymerase II; steroid hormone mediated signaling pathway; negative regulation of DNA-binding transcription factor activity; water homeostasis; negative regulation of male gonad development	DNA binding; steroid hormone receptor activity; transcription factor binding; transcription corepressor activity	nucleus; cytoplasm	-4.52535	7.85686e-06	0.00140638
zgc:110783	ENSDARG00000070487	3	6	93	81	179	304	773	2.49068	6.54373	88.3314	55.2014	166.594	343.764	789.58	0.957586	2.51585	33.9606	21.2232	64.0501	132.166	303.568	2601	17	45472608	45518523	zgc:110783	protein_coding	zgc:110783		catalytic activity; pyridoxal phosphate binding; molybdenum ion binding	membrane; integral component of membrane	4.05457	8.09588e-06	0.00143536
zbtb48	ENSDARG00000039263	3	15	61	209	271	200	487	2.49068	16.3593	57.9378	142.433	252.218	226.16	497.446	1.69434	11.1288	39.4135	96.8934	171.577	153.85	338.398	1470	23	24941299	24955155	zbtb48	protein_coding	zinc finger and BTB domain containing 48		protein binding; nucleic acid binding		3.85134	8.49779e-06	0.00148564
fam167ab	ENSDARG00000023952	1	14	518	88	308	388	107	0.830227	15.2687	491.996	59.9719	286.654	438.751	109.295	0.256164	4.71111	151.804	18.5041	88.4461	135.375	33.7226	3241	20	18740518	18760027	fam167ab	protein_coding	family with sequence similarity 167 member Ab				3.86091	8.53907e-06	0.00148564
mocs3	ENSDARG00000008239	6	2	517	108	401	390	1072	4.98136	2.18124	491.047	73.6019	373.209	441.012	1094.99	4.19483	1.83684	413.513	61.9806	314.281	371.379	922.1	1187.5	17	42812265	42842863	mocs3	protein_coding	molybdenum cofactor synthesis 3	tRNA wobble position uridine thiolation; metabolic process; tRNA processing; tRNA wobble uridine modification; tRNA thio-modification; Mo-molybdopterin cofactor biosynthetic process; enzyme active site formation via cysteine modification to L-cysteine persulfide	ubiquitin-like modifier activating enzyme activity; thiosulfate sulfurtransferase activity; transferase activity; metal ion binding; ATP binding; nucleotide binding; sulfurtransferase activity; nucleotidyltransferase activity; catalytic activity; molybdopterin-synthase sulfurtransferase activity; molybdopterin-synthase adenylyltransferase activity	cytosol; cytoplasm	4.01475	8.73718e-06	0.00150603
si:dkey-33i11.9	ENSDARG00000102555	0	2	36	129	239	284	13	0	2.18124	34.1928	87.9134	222.436	321.148	13.2788	0	2.27687	35.6919	91.7676	232.188	335.227	13.861	958	16	45172793	45178430	si:dkey-33i11.9	protein_coding	si:dkey-33i11.9			integral component of membrane; membrane	4.71631	8.83374e-06	0.00150871
sst1.2	ENSDARG00000033161	571	1226	360527	21664	34422	70039	425496	474.06	1337.1	342429	14764	32036.4	79200.2	434622	489.731	1381.3	353748	15252.1	33095.4	81818.4	448990	968	15	36115955	36120277	sst1.2	protein_coding	somatostatin 1, tandem duplicate 2	regulation of cell migration; signal transduction	hormone activity	extracellular region; extracellular space	3.96617	9.1582e-06	0.0015499
sh3d19	ENSDARG00000088202	7	705	20	0	128	2	56	5.81159	768.889	18.996	0	119.129	2.2616	57.2011	2.02002	267.254	6.60271	0	41.4073	0.786097	19.8822	2877	1	24376698	24462691	sh3d19	protein_coding	SH3 domain containing 19		protein binding		-4.32893	9.46999e-06	0.00158823
ngef	ENSDARG00000076179	191	230	5	4	15	6	17	158.573	250.843	4.749	2.726	13.9604	6.78481	17.3646	25.5331	40.3902	0.764673	0.438933	2.24787	1.09247	2.79601	6210.5	15	40074923	40133784	ngef	protein_coding	neuronal guanine nucleotide exchange factor	regulation of Rho protein signal transduction	protein binding; Rho guanyl-nucleotide exchange factor activity		-4.10967	9.91986e-06	0.00164882
si:ch211-81a5.5	ENSDARG00000036412	0	0	219	123	7	280	2	0	0	208.006	83.8244	6.51486	316.624	2.0429	0	0	372.104	149.954	11.6545	566.412	3.65456	559	19	9091673	9107063	si:ch211-81a5.5	protein_coding	si:ch211-81a5.5		protein binding		4.41945	1.04033e-05	0.00171388
carm1l	ENSDARG00000091531	69	543	128	0	6	1	150	57.2857	592.208	121.574	0	5.58417	1.1308	153.217	40.6714	420.453	86.3148	0	3.96462	0.802841	108.78	1408.5	10	5060191	5090392	carm1l	protein_coding	coactivator-associated arginine methyltransferase 1, like	protein methylation; methylation	methyltransferase activity; transferase activity	membrane; integral component of membrane	-4.63871	1.14727e-05	0.00187348
mtbp	ENSDARG00000090447	0	14	68	222	39	470	176	0	15.2687	64.5864	151.293	36.2971	531.476	179.775	0	6.01604	25.4478	59.611	14.3015	209.408	70.8333	2538	16	15097763	15147228	mtbp	protein_coding	MDM2 binding protein	regulation of protein ubiquitination			4.3312	1.1876e-05	0.00191076
tigara	ENSDARG00000051749	1	2	33	107	7	226	8	0.830227	2.18124	31.3434	72.9204	6.51486	255.561	8.17159	0.391801	1.02937	14.7916	34.4126	3.0745	120.605	3.85634	2119	25	16962972	16969922	tigara	protein_coding	TP53 induced glycolysis regulatory phosphatase a	apoptotic process; autophagy; dephosphorylation; fructose 2,6-bisphosphate metabolic process; fructose 1,6-bisphosphate metabolic process	catalytic activity; hydrolase activity; bisphosphoglycerate 2-phosphatase activity; fructose-2,6-bisphosphate 2-phosphatase activity	nucleus; cytoplasm; mitochondrion; mitochondrial outer membrane	4.31708	1.19063e-05	0.00191076
arfgef3	ENSDARG00000077656	8	24	22	178	56	616	165	6.64182	26.1749	20.8956	121.307	52.1189	696.573	168.539	1.04579	4.12139	3.29013	19.1004	8.20641	109.679	26.5374	6351	13	2442841	2498321	arfgef3	protein_coding	ARFGEF family member 3	regulation of ARF protein signal transduction; actin cytoskeleton organization	ARF guanyl-nucleotide exchange factor activity		3.78783	1.22929e-05	0.00194326
mpx	ENSDARG00000019521	3	0	7	588	5	18	15	2.49068	0	6.6486	400.721	4.65347	20.3544	15.3217	0.791698	0	2.11335	127.375	1.47917	6.46994	4.87023	3146	10	7778870	7785945	mpx	protein_coding	myeloid-specific peroxidase	oxidation-reduction process; defense response; response to oxidative stress; cellular oxidant detoxification; response to bacterium; inflammatory response; regulation of hydrogen peroxide metabolic process	protein binding; heme binding; peroxidase activity	cytoplasm; extracellular space	4.59813	1.23176e-05	0.00194326
chrna6	ENSDARG00000055559	435	223	117	19	64	13	94	361.149	243.209	111.127	12.9485	59.5645	14.7004	96.0162	107.102	72.126	32.9557	3.84	17.6644	4.35955	28.4746	3372	1	22481723	22512136	chrna6	protein_coding	cholinergic receptor, nicotinic, alpha 6	ion transport; ion transmembrane transport; signal transduction; chemical synaptic transmission; regulation of membrane potential; nervous system process; regulation of postsynaptic membrane potential; synaptic transmission, cholinergic; excitatory postsynaptic potential; neuromuscular synaptic transmission; response to nicotine	ion channel activity; acetylcholine-gated cation-selective channel activity; transmembrane signaling receptor activity; extracellular ligand-gated ion channel activity; acetylcholine receptor activity; acetylcholine binding	integral component of membrane; postsynaptic membrane; membrane; integral component of plasma membrane; plasma membrane; neuron projection; synapse; cell junction; acetylcholine-gated channel complex	-3.64045	1.28425e-05	0.00200904
sfmbt2	ENSDARG00000045519	2	3	54	56	69	290	77	1.66045	3.27187	51.2892	38.1639	64.2179	327.932	78.6516	0.578959	1.14082	17.8833	13.3068	22.3912	114.342	27.4238	2868	4	25300910	25359034	sfmbt2	protein_coding	Scm like with four mbt domains 2	regulation of transcription, DNA-templated; negative regulation of nucleic acid-templated transcription	protein binding; transcription corepressor activity; histone binding	nucleus	4.09379	1.32909e-05	0.00206186
hps4	ENSDARG00000013795	43	3	733	650	490	348	269	35.6998	3.27187	696.203	442.974	456.04	393.519	274.77	12.8648	1.17905	250.884	159.63	164.339	141.809	99.0161	2775	8	39767915	39793396	hps4	protein_coding	HPS4 biogenesis of lysosomal organelles complex 3 subunit 2				3.70985	1.36978e-05	0.00210743
stc1	ENSDARG00000003303	4156	2386	570	571	1196	184	1542	3450.42	2602.22	541.386	389.136	1113.11	208.067	1575.07	3485.28	2628.51	546.854	393.067	1124.35	210.169	1590.98	990	8	50322769	50346246	stc1	protein_coding	stanniocalcin 1	signal transduction	hormone activity	extracellular region	-2.9444	1.6815e-05	0.0025658
bod1l1	ENSDARG00000089505	9	8	145	920	234	92	1121	7.47204	8.72498	137.721	626.979	217.783	104.034	1145.04	1.50859	1.76155	27.8056	126.586	43.9698	21.0042	231.182	4953	14	220639	238931	bod1l1	protein_coding	biorientation of chromosomes in cell division 1-like 1	negative regulation of phosphoprotein phosphatase activity	protein phosphatase inhibitor activity; protein phosphatase 2A binding	centrosome; spindle pole; condensed chromosome outer kinetochore; spindle microtubule	3.90683	1.88622e-05	0.00285478
npy2r	ENSDARG00000094763	2581	1769	1457	205	663	247	546	2142.82	1929.31	1383.86	139.707	617.051	279.308	557.711	1858.47	1673.3	1200.22	121.169	535.17	242.244	483.704	1153	1	25732715	25733867	npy2r	protein_coding	neuropeptide Y receptor Y2	G protein-coupled receptor signaling pathway; signal transduction; neuropeptide signaling pathway	G protein-coupled receptor activity; neuropeptide Y receptor activity; neuropeptide binding	integral component of membrane; membrane	-2.99813	1.97775e-05	0.00296917
si:ch211-157j23.3	ENSDARG00000092898	4	2	97	126	411	190	77	3.32091	2.18124	92.1306	85.8689	382.515	214.852	78.6516	2.53795	1.66698	70.4093	65.6239	292.331	164.197	60.1082	1308.5	24	5789582	5798424	si:ch211-157j23.3	protein_coding	si:ch211-157j23.3			membrane; integral component of membrane	4.05885	2.03061e-05	0.00300482
cx28.9	ENSDARG00000041797	49	561	1	3	188	5	199	40.6811	611.839	0.9498	2.0445	174.971	5.65401	203.268	16.4037	246.709	0.382984	0.824394	70.5527	2.27984	81.963	2480	20	40744754	40750953	cx28.9	protein_coding	connexin 28.9	cell communication		connexin complex; membrane; integral component of membrane; plasma membrane; cell junction; gap junction	-3.73897	2.03377e-05	0.00300482
paqr5a	ENSDARG00000041145	1	4	397	161	93	134	444	0.830227	4.36249	377.071	109.721	86.5546	151.527	453.523	0.493595	2.59363	224.18	65.2327	51.4593	90.0876	269.633	1682	18	20459888	20466061	paqr5a	protein_coding	progestin and adipoQ receptor family member Va	multicellular organism development; cell differentiation; oogenesis	signaling receptor activity; lipid binding; steroid binding	integral component of membrane; membrane	3.97112	2.24797e-05	0.00329513
m17	ENSDARG00000035435	34	212	2	0	3	1	1	28.2277	231.212	1.8996	0	2.79208	1.1308	1.02145	35.2186	288.474	2.37006	0	3.48357	1.41086	1.27442	801.5	5	32155141	32158242	m17	protein_coding	IL-6 subfamily cytokine M17	negative regulation of neuron apoptotic process; ciliary neurotrophic factor-mediated signaling pathway	ciliary neurotrophic factor receptor binding	membrane; integral component of membrane	-4.67973	2.38368e-05	0.00346677
si:rp71-36a1.2	ENSDARG00000093686	1	5	118	269	316	413	9	0.830227	5.45311	112.076	183.323	294.099	467.021	9.19304	0.568843	3.73629	76.7909	125.607	201.507	319.987	6.29876	1459.5	22	5923190	5933924	si:rp71-36a1.2	protein_coding	si:rp71-36a1.2			membrane; integral component of membrane	4.3565	2.48688e-05	0.00358882
slc5a1	ENSDARG00000013871	2	8	0	82	3	315	4	1.66045	8.72498	0	55.8829	2.79208	356.202	4.0858	0.923501	4.8526	0	31.0806	1.55288	198.11	2.27241	1798	10	17135631	17159761	slc5a1	protein_coding	solute carrier family 5 member 1	transmembrane transport; sodium ion transport; glucose transmembrane transport	transmembrane transporter activity; glucose:sodium symporter activity	membrane; integral component of membrane; plasma membrane	4.27881	2.542e-05	0.00363804
pde9al	ENSDARG00000076650	1527	581	693	137	264	48	564	1267.76	633.651	658.211	93.3654	245.703	54.2785	576.097	719.907	359.825	373.771	53.0184	139.525	30.8225	327.142	1761	15	22333778	22348626	pde9al	protein_coding	phosphodiesterase 9A like	signal transduction; cGMP-mediated signaling; cGMP catabolic process	3',5'-cyclic-nucleotide phosphodiesterase activity; phosphoric diester hydrolase activity; hydrolase activity; metal ion binding; 3',5'-cyclic-GMP phosphodiesterase activity		-3.16599	2.56007e-05	0.00363804
herc4	ENSDARG00000059936	18	8	8	600	6	178	15	14.9441	8.72498	7.5984	408.899	5.58417	201.283	15.3217	4.09764	2.39237	2.08347	112.119	1.53117	55.1913	4.20119	3647	13	50387365	50446872	herc4	protein_coding	HECT and RLD domain containing E3 ubiquitin protein ligase 4	protein ubiquitination	ubiquitin-protein transferase activity; transferase activity		3.76071	2.88936e-05	0.00407487
dao.2	ENSDARG00000035603	170	702	78	8	56	25	228	141.139	765.617	74.0844	5.45199	52.1189	28.27	232.89	108.987	591.21	57.208	4.21003	40.2463	21.8301	179.838	1295	5	20170960	20185665	dao.2	protein_coding	D-amino-acid oxidase, tandem duplicate 2	oxidation-reduction process; D-amino acid metabolic process; D-serine catabolic process; proline catabolic process; D-alanine catabolic process	oxidoreductase activity; FAD binding; D-amino-acid oxidase activity		-3.65298	2.93654e-05	0.00411028
p2rx4a	ENSDARG00000044752	2	492	110	0	14	1	3	1.66045	536.586	104.478	0	13.0297	1.1308	3.06435	1.13964	368.281	71.7076	0	8.94284	0.776116	2.10319	1457	21	15723069	15732401	p2rx4a	protein_coding	purinergic receptor P2X, ligand-gated ion channel, 4a	ion transport; response to ATP; cation transmembrane transport; excitatory postsynaptic potential; cation transport; purinergic nucleotide receptor signaling pathway; calcium ion transport; protein homotrimerization	ATP binding; ion channel activity; purinergic nucleotide receptor activity; extracellularly ATP-gated cation channel activity; nucleotide binding; CTP binding; ligand-gated ion channel activity; purine nucleotide binding	membrane; integral component of plasma membrane; integral component of membrane; integral component of nuclear inner membrane; postsynapse; ion channel complex; transmembrane transporter complex	-4.46243	3.08555e-05	0.00428661
magt1	ENSDARG00000058062	69	61	1327	869	1644	522	1291	57.2857	66.5279	1260.38	592.223	1530.06	590.278	1318.69	86.0145	99.8918	1892.47	889.223	2297.39	886.304	1980.02	666	14	12370375	12391506	magt1	protein_coding	magnesium transporter 1	magnesium ion transmembrane transport; protein N-linked glycosylation; protein N-linked glycosylation via asparagine; magnesium ion transport	magnesium ion transmembrane transporter activity; dolichyl-diphosphooligosaccharide-protein glycotransferase activity	oligosaccharyltransferase complex; membrane; integral component of membrane; plasma membrane; endoplasmic reticulum; endoplasmic reticulum membrane	2.86934	3.30074e-05	0.0045516
cspp1a	ENSDARG00000100236	200	192	152	9	71	9	131	166.045	209.399	144.37	6.13349	66.0793	10.1772	133.81	61.3619	77.3834	53.3517	2.26663	24.4196	3.76098	49.4493	2706	24	18689980	18732395	cspp1a	protein_coding	centrosome and spindle pole associated protein 1a	positive regulation of cytokinesis		microtubule; spindle pole; centrosome	-3.61299	3.32619e-05	0.00455296
man2b2	ENSDARG00000079463	251	94	259	0	74	2	7	208.387	102.518	245.998	0	68.8714	2.2616	7.15014	64.4961	31.7296	76.1369	0	21.3158	0.69997	2.21298	3231	7	19509888	19526721	man2b2	protein_coding	mannosidase, alpha, class 2B, member 2	carbohydrate metabolic process; mannose metabolic process; metabolic process; protein deglycosylation	catalytic activity; alpha-mannosidase activity; carbohydrate binding; hydrolase activity; metal ion binding; hydrolase activity, acting on glycosyl bonds	vacuolar membrane	-4.38076	3.5319e-05	0.00479925
lzts3b	ENSDARG00000058558	3	6	24	360	26	136	11	2.49068	6.54373	22.7952	245.34	24.1981	153.789	11.2359	0.86482	2.27213	7.915	85.1874	8.4021	53.3989	3.90137	2880	8	1082100	1110352	lzts3b	protein_coding	leucine zipper, putative tumor suppressor family member 3b			postsynaptic density	3.96939	3.80948e-05	0.0051257
adprh	ENSDARG00000040712	484	318	566	55	676	3	259	401.83	346.818	537.587	37.4825	629.15	3.3924	264.555	371.034	320.238	496.387	34.6098	580.932	3.13241	244.28	1083	12	15148618	15196223	adprh	protein_coding	ADP-ribosylarginine hydrolase	protein de-ADP-ribosylation; intracellular protein transport; activation of GTPase activity; cellular protein modification process	magnesium ion binding; ADP-ribosylarginine hydrolase activity; Rab GTPase binding; GTPase activator activity	cell	-3.58228	3.82721e-05	0.0051257
pex1	ENSDARG00000098904	8	8	80	307	213	592	12	6.64182	8.72498	75.984	209.22	198.238	669.434	12.2574	1.62471	2.13429	18.5871	51.1791	48.4926	163.756	2.99838	4088	19	33850705	33876245	pex1	protein_coding	peroxisomal biogenesis factor 1	peroxisome organization; protein targeting to peroxisome; protein import into peroxisome matrix	ATP binding; ATPase activity, coupled; ATPase activity	peroxisome; peroxisomal membrane; cytosol	4.04237	3.86955e-05	0.00514539
CR385077.1	ENSDARG00000108432	3	0	0	58	142	69	113	2.49068	0	0	39.5269	132.159	78.0253	115.424	3.25579	0	0	51.6692	172.756	101.994	150.881	765	15	18137741	18138607	CR385077.1	protein_coding					4.5694	4.28499e-05	0.0056574
slc1a6	ENSDARG00000010096	240	301	5	18	3	9	3	199.254	328.277	4.749	12.267	2.79208	10.1772	3.06435	105.037	173.051	2.50343	6.46652	1.47184	5.3649	1.61536	1897	11	6152643	6175057	slc1a6	protein_coding	solute carrier family 1 member 6	transmembrane transport	symporter activity	integral component of membrane; membrane	-3.70384	4.53872e-05	0.0059502
htr3a	ENSDARG00000089212	344	917	3871	38	120	14	950	285.598	1000.1	3676.68	25.897	111.683	15.8312	970.376	72.5697	254.123	934.233	6.58035	28.3784	4.02267	246.57	3935.5	21	23135322	23156308	htr3a	protein_coding	5-hydroxytryptamine (serotonin) receptor 3A	ion transport; ion transmembrane transport; signal transduction; chemical synaptic transmission; regulation of membrane potential; nervous system process	ion channel activity; transmembrane signaling receptor activity; extracellular ligand-gated ion channel activity; ligand-gated ion channel activity	integral component of membrane; postsynaptic membrane; membrane; integral component of plasma membrane; neuron projection; synapse	-3.69955	4.60946e-05	0.00595901
SMIM22	ENSDARG00000105068	0	5	113	38	131	173	278	0	5.45311	107.327	25.897	121.921	195.629	283.963	0	5.12993	100.967	24.3622	114.695	184.034	267.133	1063	3	36424055	36425851	SMIM22	protein_coding	small integral membrane protein 22			membrane; integral component of membrane	3.91435	4.58656e-05	0.00595901
nrm	ENSDARG00000063690	68	182	110	1	63	6	120	56.4554	198.493	104.478	0.681499	58.6338	6.78481	122.574	14.6637	51.5567	27.1371	0.177013	15.2295	1.76229	31.8374	3850	19	816208	822275	nrm	protein_coding	nurim			nucleus; membrane; integral component of membrane; nuclear membrane; nuclear inner membrane; nuclear envelope	-3.82082	5.09285e-05	0.00653852
nlrc3	ENSDARG00000103146	6	6	104	421	6	675	400	4.98136	6.54373	98.7792	286.911	5.58417	763.291	408.58	3.62941	4.76775	71.9703	209.043	4.06861	556.132	297.69	1372.5	24	37449893	37466754	nlrc3	protein_coding	NLR family, CARD domain containing 3	intracellular signal transduction	protein binding	cytoplasm	4.22031	5.19882e-05	0.00662885
sst2	ENSDARG00000014190	769	845	445535	24968	21164	113033	443654	638.445	921.576	423169	17015.7	19697.2	127818	453170	1184.5	1709.79	785100	31569	36544	237139	840760	539	2	5726353	5728843	sst2	protein_coding	somatostatin 2	regulation of cell migration; signal transduction	hormone activity	extracellular region; extracellular space	3.84933	5.24314e-05	0.00663988
cenpf	ENSDARG00000055133	394	87	641	2624	879	4255	1078	327.109	94.8841	608.822	1788.25	818.081	4811.56	1101.12	29.6833	8.61017	55.247	162.273	74.236	436.621	99.9203	11020	17	32720413	32743249	cenpf	protein_coding	centromere protein F	cilium assembly; heart looping; kidney development; ventricular system development	protein homodimerization activity; transcription factor binding; dynein complex binding		3.26422	5.60106e-05	0.00699794
ids	ENSDARG00000071699	181	584	453	19	162	3	514	150.271	636.923	430.259	12.9485	150.773	3.3924	525.025	109.011	462.041	312.121	9.39317	109.374	2.46094	380.867	1378.5	14	20869618	20891769	ids	protein_coding	iduronate 2-sulfatase	chordate embryonic development; smoothened signaling pathway; cartilage morphogenesis; heart trabecula formation; negative regulation of transforming growth factor beta receptor signaling pathway; canonical Wnt signaling pathway involved in heart development	catalytic activity; sulfuric ester hydrolase activity; iduronate-2-sulfatase activity	cytoplasm	-3.72669	5.56765e-05	0.00699794
lgals9l3	ENSDARG00000041060	1	12	196	34	457	262	209	0.830227	13.0875	186.161	23.171	425.327	296.27	213.483	0.569038	8.97016	127.595	15.8814	291.52	203.064	146.321	1459	15	31054200	31067589	lgals9l3	protein_coding	lectin, galactoside-binding, soluble, 9 (galectin 9)-like 3	positive regulation of gene expression; negative regulation of gene expression; negative regulation of interferon-gamma production; negative regulation of CD4-positive, alpha-beta T cell proliferation; positive regulation of interleukin-6 secretion; positive regulation of interleukin-10 secretion	carbohydrate binding; galactoside binding	cytoplasm; cytosol; nucleus	3.506	5.85227e-05	0.00726305
scara3	ENSDARG00000008060	3	5	5	573	20	67	256	2.49068	5.45311	4.749	390.499	18.6139	75.7637	261.491	0.947207	2.07382	1.80605	148.507	7.07887	28.813	99.4451	2629.5	20	39283849	39300730	scara3	protein_coding	scavenger receptor class A, member 3	extracellular matrix organization	extracellular matrix structural constituent	extracellular space; collagen type IX trimer; extracellular matrix; membrane; integral component of membrane	4.19386	6.0182e-05	0.00735939
daw1	ENSDARG00000021462	124	412	145	6	78	3	5	102.948	449.336	137.721	4.08899	72.5942	3.3924	5.10724	60.7543	265.173	81.2753	2.4131	42.8411	2.00201	3.01401	1694.5	18	46382484	46394080	daw1	protein_coding	dynein assembly factor with WDR repeat domains 1		protein binding		-4.0703	5.98912e-05	0.00735939
ghdc	ENSDARG00000055569	2	2	138	49	155	453	32	1.66045	2.18124	131.072	33.3935	144.258	512.253	32.6864	0.656047	0.861811	51.7868	13.1938	56.9963	202.391	12.9144	2531	12	13527422	13549538	ghdc	protein_coding	GH3 domain containing		acid-amino acid ligase activity	cytoplasm	3.92679	6.04849e-05	0.00735939
gpr157	ENSDARG00000034975	89	453	30	0	123	1	3	73.8902	494.052	28.494	0	114.475	1.1308	3.06435	39.199	262.096	15.1162	0	60.7297	0.599894	1.62565	1885	23	22597624	22605915	gpr157	protein_coding	G protein-coupled receptor 157	G protein-coupled receptor signaling pathway; cell surface receptor signaling pathway	G protein-coupled receptor activity; cAMP binding; transmembrane signaling receptor activity	integral component of membrane; membrane	-4.32808	6.11456e-05	0.00739147
plat	ENSDARG00000062707	10	4	16	445	5	376	951	8.30227	4.36249	15.1968	303.267	4.65347	425.181	971.398	4.53304	2.38192	8.29746	165.584	2.5408	232.149	530.384	1831.5	8	2260912	2306477	plat	protein_coding	plasminogen activator, tissue	proteolysis; plasminogen activation; smooth muscle cell migration	serine-type endopeptidase activity; hydrolase activity; peptidase activity; serine-type peptidase activity	extracellular region; extracellular space	4.33215	6.33129e-05	0.00760409
slc47a3	ENSDARG00000074561	4	4	68	153	4	262	6	3.32091	4.36249	64.5864	104.269	3.72278	296.27	6.12869	2.09985	2.75845	40.8387	65.9307	2.35395	187.335	3.87524	1581.5	15	26600611	26610857	slc47a3	protein_coding	solute carrier family 47 member 3	transmembrane transport; drug transmembrane transport; xenobiotic transport	antiporter activity; transmembrane transporter activity; xenobiotic transmembrane transporter activity	membrane; integral component of membrane	3.75283	6.51789e-05	0.00777802
TMEM151A	ENSDARG00000077986	869	758	134	128	101	25	203	721.467	826.692	127.273	87.2319	94.0002	28.27	207.354	76.8172	88.0208	13.5512	9.28789	10.0085	3.01001	22.0777	9392	7	19882066	19900002	TMEM151A	protein_coding	transmembrane protein 151A				-3.21664	7.09558e-05	0.00841346
zbtb47b	ENSDARG00000079547	0	2	0	44	152	102	12	0	2.18124	0	29.986	141.466	115.342	12.2574	0	2.4236	0	33.3177	157.184	128.157	13.6193	900	24	20589458	20641000	zbtb47b	protein_coding	zinc finger and BTB domain containing 47b	cellular response to DNA damage stimulus	nucleic acid binding	nucleus	4.71205	7.17648e-05	0.00845553
slc25a38a	ENSDARG00000059805	1	2	104	233	6	275	372	0.830227	2.18124	98.7792	158.789	5.58417	310.97	379.979	0.553485	1.45416	65.8528	105.86	3.72278	207.314	253.319	1500	3	4644031	4663602	slc25a38a	protein_coding	solute carrier family 25 member 38a	transmembrane transport; glycine import into mitochondrion; hemoglobin biosynthetic process; erythrocyte differentiation; hemoglobin metabolic process	transmembrane transporter activity; glycine transmembrane transporter activity	mitochondrial inner membrane; membrane; integral component of membrane; mitochondrion	4.24438	7.23248e-05	0.00846792
bora	ENSDARG00000042688	105	458	287	13	253	2	243	87.1738	499.505	272.593	8.85949	235.466	2.2616	248.212	43.1767	247.402	135.014	4.38806	116.625	1.12016	122.938	2019	1	30723380	30735478	bora	protein_coding	bora aurora kinase A activator				-3.6481	7.46467e-05	0.00868514
uts2b	ENSDARG00000017340	1	3	30	355	441	70	26	0.830227	3.27187	28.494	241.932	410.436	79.1561	26.5577	1.40478	5.53615	48.2132	409.361	694.478	133.936	44.9368	591	11	40024182	40030139	uts2b	protein_coding	urotensin 2, beta	regulation of blood vessel diameter; regulation of blood pressure; signal transduction	hormone activity	extracellular region	4.14555	7.53346e-05	0.00871074
nim1k	ENSDARG00000074087	21	4	31	352	20	456	6	17.4348	4.36249	29.4438	239.888	18.6139	515.645	6.12869	13.2382	3.31244	22.3567	182.147	14.1336	391.53	4.65353	1317	8	31387563	31403948	nim1k	protein_coding	NIM1 serine/threonine protein kinase	protein phosphorylation; intracellular signal transduction	ATP binding; protein kinase activity; protein serine/threonine kinase activity; nucleotide binding	cytoplasm; nucleus	3.7125	7.72233e-05	0.00882611
pars2	ENSDARG00000044404	3	448	319	0	134	6	228	2.49068	488.599	302.986	0	124.713	6.78481	232.89	1.45569	285.563	177.081	0	72.889	3.9654	136.114	1711	6	30684696	30689126	pars2	protein_coding	prolyl-tRNA synthetase 2, mitochondrial	tRNA aminoacylation for protein translation; prolyl-tRNA aminoacylation	ATP binding; aminoacyl-tRNA ligase activity; nucleotide binding; proline-tRNA ligase activity	cytoplasm; mitochondrion	-3.76265	7.72806e-05	0.00882611
cenpj	ENSDARG00000018121	7	11	52	462	8	404	162	5.81159	11.9968	49.3896	314.853	7.44556	456.844	165.475	1.21492	2.50796	10.325	65.8205	1.55651	95.5041	34.5928	4783.5	9	29569375	29579908	cenpj	protein_coding	centromere protein J	cilium assembly; centriole replication; protein complex oligomerization; centriole elongation	protein binding; tubulin binding	nucleus; centrosome; centriole	3.95612	7.90098e-05	0.00896858
cln5	ENSDARG00000076339	8	0	1	192	13	253	4	6.64182	0	0.9498	130.848	12.099	286.093	4.0858	6.7089	0	0.959394	132.17	12.2212	288.982	4.12707	990	9	16854121	16859169	cln5	protein_coding	CLN5 intracellular trafficking protein			lysosome	4.3032	8.31006e-05	0.00937576
fancb	ENSDARG00000067596	0	8	25	274	12	221	14	0	8.72498	23.745	186.731	11.1683	249.907	14.3003	0	3.64909	9.93099	78.0973	4.67099	104.52	5.98088	2391	9	54946499	54981471	fancb	protein_coding	FA complementation group B	interstrand cross-link repair; negative regulation of double-strand break repair via homologous recombination; replication-born double-strand break repair via sister chromatid exchange; positive regulation of double-strand break repair via homologous recombination		Fanconi anaemia nuclear complex	4.03257	8.36198e-05	0.00937751
gpr37l1b	ENSDARG00000056774	24	300	46	0	3	7	11	19.9254	327.187	43.6908	0	2.79208	7.91561	11.2359	13.0147	213.708	28.5374	0	1.8237	5.17022	7.33895	1531	8	21265263	21268303	gpr37l1b	protein_coding	G protein-coupled receptor 37 like 1b	G protein-coupled receptor signaling pathway; positive regulation of MAPK cascade; adenylate cyclase-inhibiting G protein-coupled receptor signaling pathway	G protein-coupled receptor activity; G protein-coupled peptide receptor activity	integral component of membrane; membrane; receptor complex; plasma membrane	-4.10024	8.42855e-05	0.00937781
CABZ01070747.1	ENSDARG00000117546	2	660	6	0	12	6	11	1.66045	719.811	5.6988	0	11.1683	6.78481	11.2359	0.41699	180.766	1.43114	0	2.80471	1.70387	2.82168	3982	10	1982550	1991468	CABZ01070747.1	lincRNA	uncharacterized LOC100535760				-3.9253	8.463e-05	0.00937781
sfrp1b	ENSDARG00000057678	727	1310	502	166	42	50	64	603.575	1428.71	476.8	113.129	39.0892	56.5401	65.3727	395.269	935.635	312.246	74.0857	25.5987	37.0269	42.8112	1527	10	20351413	20357013	sfrp1b	protein_coding	secreted frizzled-related protein 1b	canonical Wnt signaling pathway; multicellular organism development; Wnt signaling pathway; non-canonical Wnt signaling pathway; negative regulation of canonical Wnt signaling pathway	protein binding; Wnt-protein binding	extracellular region; extracellular space	-3.13587	8.52588e-05	0.00939158
si:ch211-137i24.10	ENSDARG00000057706	0	0	151	76	266	14	268	0	0	143.42	51.7939	247.565	15.8312	273.748	0	0	148.161	53.5061	255.749	16.3546	282.798	968	5	24165141	24174956	si:ch211-137i24.10	protein_coding	si:ch211-137i24.10			integral component of membrane; membrane	3.93515	8.58865e-05	0.00940508
si:ch211-261d7.6	ENSDARG00000104641	182	629	95	26	48	27	32	151.101	686.001	90.231	17.719	44.6733	30.5316	32.6864	21.9752	99.7675	13.1226	2.57693	6.497	4.44032	4.75369	6876	16	25116827	25124951	si:ch211-261d7.6	protein_coding	si:ch211-261d7.6	regulation of transcription, DNA-templated	nucleic acid binding; DNA-binding transcription factor activity; DNA binding	nucleus	-3.22751	9.0041e-05	0.0097893
edrf1	ENSDARG00000019834	36	10	370	1240	226	73	347	29.8882	10.9062	351.426	845.059	210.337	82.5485	354.443	6.45951	2.35708	75.9511	182.636	45.4586	17.8406	76.6031	4627	17	8754020	8796333	edrf1	protein_coding	erythroid differentiation regulatory factor 1		protein binding		3.18365	9.04469e-05	0.0097893
gbp3	ENSDARG00000003244	5	3	73	93	12	443	16	4.15113	3.27187	69.3354	63.3794	11.1683	500.945	16.3432	1.3458	1.06074	22.4786	20.5477	3.62079	162.407	5.29849	3084.5	2	43894368	43918874	gbp3	protein_coding	guanylate binding protein 3	inflammatory response; regulation of apoptotic process; innate immune response	GTP binding; GTPase activity; nucleotide binding		3.70082	9.57982e-05	0.0103085
trabd2b	ENSDARG00000088816	7	6	7	159	59	453	4	5.81159	6.54373	6.6486	108.358	54.911	512.253	4.0858	2.49746	2.81209	2.85715	46.5657	23.5973	220.134	1.75582	2327	8	19801865	19904124	trabd2b	protein_coding	TraB domain containing 2B	proteolysis; negative regulation of Wnt signaling pathway; Wnt signaling pathway	hydrolase activity; metal ion binding; peptidase activity; Wnt-protein binding; metalloendopeptidase activity; metallopeptidase activity	membrane; integral component of membrane; integral component of plasma membrane; plasma membrane; integral component of organelle membrane	3.9615	9.65491e-05	0.0103296
kitb	ENSDARG00000056133	5	5	11	180	9	224	53	4.15113	5.45311	10.4478	122.67	8.37625	253.299	54.1368	1.42995	1.87844	3.59897	42.2562	2.88538	87.2544	18.6486	2903	1	19473028	19502378	kitb	protein_coding	KIT proto-oncogene, receptor tyrosine kinase b	protein phosphorylation; transmembrane receptor protein tyrosine kinase signaling pathway; Fc receptor signaling pathway; Kit signaling pathway; phosphorylation; peptidyl-tyrosine phosphorylation; hematopoietic progenitor cell differentiation; positive regulation of MAP kinase activity; positive regulation of cell migration; B cell differentiation; positive regulation of receptor signaling pathwa…	ATP binding; protein kinase activity; transmembrane receptor protein tyrosine kinase activity; protein tyrosine kinase activity; cytokine binding; transferase activity; metal ion binding; nucleotide binding; kinase activity	membrane; integral component of membrane; integral component of plasma membrane; receptor complex; plasma membrane	3.90245	9.91176e-05	0.0105438
pigr	ENSDARG00000101890	4	2	2	82	7	287	159	3.32091	2.18124	1.8996	55.8829	6.51486	324.54	162.41	2.50635	1.64622	1.43366	42.1758	4.91688	244.936	122.574	1325	2	51613453	51634431	pigr	protein_coding	polymeric immunoglobulin receptor			membrane; integral component of membrane	4.23376	0.000102367	0.0108277
myo1ea	ENSDARG00000036179	220	11	691	1760	516	422	435	182.65	11.9968	656.312	1199.44	480.238	477.198	444.33	223.562	14.684	803.319	1468.1	587.807	584.086	543.856	817	7	30632229	30722952	myo1ea	protein_coding	myosin IEa	glomerular filtration; glomerulus development	protein binding; ATP binding; motor activity; actin binding; nucleotide binding	myosin complex	3.09055	0.00010455	0.010996
cry3b	ENSDARG00000091131	3	4	3	53	3	385	12	2.49068	4.36249	2.8494	36.1195	2.79208	435.358	12.2574	1.1144	1.9519	1.2749	16.1608	1.24925	194.791	5.48429	2235	22	786556	809282	cry3b	protein_coding	cryptochrome circadian regulator 3b	negative regulation of transcription, DNA-templated			3.9431	0.000106208	0.0111077
plvapa	ENSDARG00000076972	0	3	4	2	6	463	9	0	3.27187	3.7992	1.363	5.58417	523.561	9.19304	0	1.36612	1.5863	0.569102	2.33159	218.606	3.83843	2395	2	24365452	24369087	plvapa	protein_coding	plasmalemma vesicle associated protein a			membrane; integral component of membrane	4.10677	0.000107588	0.0111892
stk38b	ENSDARG00000018516	0	2	103	200	257	50	79	0	2.18124	97.8294	136.3	239.189	56.5401	80.6945	0	1.30927	58.7211	81.8126	143.571	33.9376	48.4361	1666	22	883678	898645	stk38b	protein_coding	serine/threonine kinase 38b	protein phosphorylation; phosphorylation; intracellular signal transduction; peptidyl-serine phosphorylation	ATP binding; protein serine/threonine kinase activity; protein kinase activity; transferase activity; nucleotide binding; kinase activity		3.92014	0.000110256	0.0114029
klf5l	ENSDARG00000018757	1	10	92	104	3	455	23	0.830227	10.9062	87.3816	70.8759	2.79208	514.514	23.4933	0.351642	4.61932	37.0104	30.0194	1.18259	217.922	9.95058	2361	21	38128877	38153824	klf5l	protein_coding	Kruppel-like factor 5 like	regulation of transcription by RNA polymerase II	nucleic acid binding; DNA-binding transcription factor activity, RNA polymerase II-specific	nucleus	3.78135	0.000113302	0.0115892
CABZ01073265.1	ENSDARG00000099425	0	0	1649	599	33	334	2716	0	0	1566.22	408.218	30.7129	377.688	2774.26	0	0	1216.95	317.186	23.864	293.464	2155.6	1287	23	45282858	45300325	CABZ01073265.1	protein_coding	complement factor I	proteolysis	protein binding; serine-type endopeptidase activity; hydrolase activity; peptidase activity; serine-type peptidase activity		4.10609	0.000113057	0.0115892
sfrp5	ENSDARG00000039041	2	1	4	58	180	387	2	1.66045	1.09062	3.7992	39.5269	167.525	437.62	2.0429	0.840311	0.551934	1.92267	20.0035	84.7799	221.468	1.03386	1976	13	39911551	39947335	sfrp5	protein_coding	secreted frizzled-related protein 5	regulation of Wnt signaling pathway; regulation of BMP signaling pathway; canonical Wnt signaling pathway; positive regulation of BMP signaling pathway; multicellular organism development; eye development; Wnt signaling pathway; non-canonical Wnt signaling pathway; negative regulation of canonical Wnt signaling pathway; convergent extension; forebrain development; closure of optic fissure; embryo…	protein binding; Wnt-protein binding	extracellular region; extracellular space	4.34039	0.000115859	0.0117859
foxi3a	ENSDARG00000055926	2	275	410	1	0	4	2	1.66045	299.921	389.418	0.681499	0	4.5232	2.0429	1.043	188.393	244.609	0.428077	0	2.84121	1.28323	1592	21	30351256	30352951	foxi3a	protein_coding	forkhead box I3a	regulation of transcription, DNA-templated; regulation of transcription by RNA polymerase II; cell differentiation; anatomical structure morphogenesis; epidermal cell differentiation; epidermal cell fate specification; water homeostasis	DNA-binding transcription factor activity; sequence-specific DNA binding; DNA binding; DNA-binding transcription factor activity, RNA polymerase II-specific	nucleus	-4.05296	0.000120187	0.0120941
abi3bpb	ENSDARG00000071095	31	11	184	3442	308	151	17	25.737	11.9968	174.763	2345.72	286.654	170.751	17.3646	7.06867	3.29493	47.9987	644.252	78.7295	46.8967	4.76919	3641	22	28446365	28482973	abi3bpb	protein_coding	ABI family, member 3 (NESH) binding protein b		protein binding		3.71908	0.00011967	0.0120941
si:ch73-173h19.3	ENSDARG00000104210	2	1	8	122	20	78	46	1.66045	1.09062	7.5984	83.1429	18.6139	88.2025	46.9866	0.975017	0.640412	4.46177	48.8214	10.9301	51.7924	27.5905	1703	22	35068046	35083781	si:ch73-173h19.3	protein_coding	si:ch73-173h19.3	epidermal growth factor receptor signaling pathway	calcium ion binding; epidermal growth factor-activated receptor activity	collagen-containing extracellular matrix	4.06793	0.000124931	0.0125038
myo10	ENSDARG00000017004	4	12	332	394	64	223	575	3.32091	13.0875	315.334	268.511	59.5645	252.169	587.333	2.9493	11.623	280.048	238.464	52.8992	223.951	521.61	1126	2	42605252	42705284	myo10	protein_coding	myosin X	signal transduction	ATP binding; nucleotide binding; motor activity; actin binding; protein binding	cytoskeleton; myosin complex	3.65168	0.000126408	0.0125171
slc35f3a	ENSDARG00000075909	0	10	5	11	3	486	8	0	10.9062	4.749	7.49649	2.79208	549.569	8.17159	0	7.36409	3.20662	5.06178	1.88527	371.08	5.51762	1481	12	30723178	30756585	slc35f3a	protein_coding	solute carrier family 35 member F3a			membrane; integral component of membrane	3.92067	0.000126031	0.0125171
slc5a8l	ENSDARG00000003697	0	7	0	15	5	310	3	0	7.63435	0	10.2225	4.65347	350.548	3.06435	0	5.65717	0	7.57502	3.44829	259.762	2.27073	1349.5	6	49063289	49078702	slc5a8l	protein_coding	solute carrier family 5 member 8, like	transmembrane transport	transmembrane transporter activity	membrane; integral component of membrane	4.28425	0.000127368	0.0125454
si:ch73-252p3.1	ENSDARG00000099522	56	26	125	570	276	391	164	46.4927	28.3562	118.725	388.454	256.872	442.143	167.518	10.7027	6.52766	27.3308	89.4232	59.1325	101.783	38.563	4344	7	73801377	73816333	si:ch73-252p3.1	protein_coding	si:ch73-252p3.1			cytoplasm	3.00049	0.000128914	0.0126309
slc26a3.2	ENSDARG00000003615	0	7	1250	47	55	1280	3022	0	7.63435	1187.25	32.0305	51.1882	1447.43	3086.82	0	3.20435	498.321	13.4441	21.4851	607.524	1295.62	2382.5	4	18804317	18823032	slc26a3.2	protein_coding	solute carrier family 26 member 3, tandem duplicate 2	transmembrane transport; chloride transport; sulfate transport; bicarbonate transport; chloride transmembrane transport; anion transmembrane transport; sulfate transmembrane transport; oxalate transport	secondary active sulfate transmembrane transporter activity; sulfate transmembrane transporter activity; anion:anion antiporter activity; antiporter activity; bicarbonate transmembrane transporter activity; chloride transmembrane transporter activity; oxalate transmembrane transporter activity	integral component of membrane; membrane; integral component of plasma membrane	3.96727	0.000130763	0.0127449
ankef1b	ENSDARG00000060211	2	290	78	0	6	2	7	1.66045	316.28	74.0844	0	5.58417	2.2616	7.15014	0.794856	151.403	35.464	0	2.67313	1.08262	3.42276	2089	17	12397033	12408109	ankef1b	protein_coding	ankyrin repeat and EF-hand domain containing 1b		protein binding; calcium ion binding		-4.07338	0.000134037	0.012996
sema3fa	ENSDARG00000011163	92	14	268	694	406	581	795	76.3809	15.2687	254.546	472.96	377.862	656.995	812.052	19.47	3.8921	64.8856	120.561	96.3197	167.473	206.998	3923	6	42818963	42916343	sema3fa	protein_coding	sema domain, immunoglobulin domain (Ig), short basic domain, secreted, (semaphorin) 3Fa	neural crest cell migration; positive regulation of cell migration; negative regulation of axon extension involved in axon guidance; negative chemotaxis; semaphorin-plexin signaling pathway; axon guidance	protein binding; semaphorin receptor binding; chemorepellent activity	integral component of plasma membrane; extracellular space	3.19754	0.000137673	0.0132794
zgc:101765	ENSDARG00000054934	2	394	184	0	187	1	228	1.66045	429.705	174.763	0	174.04	1.1308	232.89	1.0352	267.896	108.955	0	108.504	0.704988	145.193	1604	7	25126629	25129581	zgc:101765	protein_coding	zgc:101765	oxidation-reduction process	oxidoreductase activity		-3.7724	0.000149811	0.0143756
CR847898.2	ENSDARG00000097265	0	1	7	84	2	164	122	0	1.09062	6.6486	57.2459	1.86139	185.451	124.617	0	1.28915	7.85886	67.6666	2.20022	219.21	147.301	846	6	29846519	29848245	CR847898.2	lincRNA					4.36233	0.000159593	0.0152358
CABZ01072848.1	ENSDARG00000117786	3	0	2	58	47	103	87	2.49068	0	1.8996	39.5269	43.7426	116.473	88.8661	1.09288	0	0.833523	17.344	19.1938	51.1068	38.9934	2279	19	47909148	47917554	CABZ01072848.1	lincRNA					4.15355	0.000169439	0.0160932
efemp2b	ENSDARG00000020811	8	6	118	176	51	193	153	6.64182	6.54373	112.076	119.944	47.4654	218.245	156.282	8.07025	7.95107	136.18	145.74	57.6737	265.182	189.893	823	21	25588436	25604609	efemp2b	protein_coding	EGF containing fibulin extracellular matrix protein 2b	elastic fiber assembly	calcium ion binding	extracellular space	3.45012	0.000174249	0.0164661
tnni1b	ENSDARG00000052708	0	1	52	83	10	164	154	0	1.09062	49.3896	56.5644	9.30695	185.451	157.303	0	0.614955	27.8487	31.8942	5.24778	104.568	88.6964	1773.5	6	54805136	54826061	tnni1b	protein_coding	troponin I type 1b (skeletal, slow)	heart development; skeletal muscle contraction; muscle contraction; cardiac muscle contraction		troponin complex	4.08538	0.000177558	0.0166941
chrna2b	ENSDARG00000057025	2062	210	610	396	210	18	178	1711.93	229.031	579.378	269.874	195.446	20.3544	181.818	882.892	118.118	298.802	139.182	100.797	10.4974	93.7689	1939	20	19793620	19824515	chrna2b	protein_coding	cholinergic receptor, nicotinic, alpha 2b (neuronal)	ion transport; ion transmembrane transport; signal transduction; chemical synaptic transmission; regulation of membrane potential; nervous system process; regulation of postsynaptic membrane potential; synaptic transmission, cholinergic; excitatory postsynaptic potential; neuromuscular synaptic transmission; response to nicotine	ion channel activity; acetylcholine-gated cation-selective channel activity; transmembrane signaling receptor activity; extracellular ligand-gated ion channel activity; acetylcholine receptor activity; acetylcholine binding	integral component of membrane; postsynaptic membrane; membrane; integral component of plasma membrane; plasma membrane; neuron projection; synapse; cell junction; acetylcholine-gated channel complex	-2.71075	0.000182576	0.0170795
p2ry1	ENSDARG00000105281	8	11	28	215	118	447	8	6.64182	11.9968	26.5944	146.522	109.822	505.468	8.17159	2.38058	4.29994	9.53204	52.517	39.3627	181.171	2.92889	2790	18	50684059	50692105	p2ry1	protein_coding	purinergic receptor P2Y1	G protein-coupled receptor signaling pathway; phospholipase C-activating G protein-coupled receptor signaling pathway; platelet activation; relaxation of muscle; signal transduction; G protein-coupled purinergic nucleotide receptor signaling pathway	G protein-coupled receptor activity; G protein-coupled purinergic nucleotide receptor activity	integral component of membrane; membrane	3.69691	0.000187246	0.0174289
ptgir	ENSDARG00000038278	414	134	308	50	4	9	11	343.714	146.143	292.538	34.075	3.72278	10.1772	11.2359	214.956	91.3967	182.951	21.3102	2.32819	6.36473	7.02685	1599	15	9117330	9184449	ptgir	protein_coding	prostaglandin I2 receptor	G protein-coupled receptor signaling pathway; signal transduction; inflammatory response; adenylate cyclase-activating G protein-coupled receptor signaling pathway; positive regulation of cytosolic calcium ion concentration; negative regulation of smooth muscle cell proliferation	G protein-coupled receptor activity; prostacyclin receptor activity	integral component of membrane; membrane; plasma membrane	-3.26428	0.000189197	0.0175228
polk	ENSDARG00000059963	0	8	25	40	42	279	14	0	8.72498	23.745	27.26	39.0892	315.493	14.3003	0	3.18662	8.67239	9.95616	14.2765	115.228	5.22289	2738	5	45895613	45914457	polk	protein_coding	polymerase (DNA directed) kappa	DNA repair; error-prone translesion synthesis; translesion synthesis	DNA binding; damaged DNA binding; DNA-directed DNA polymerase activity	nucleus	3.79498	0.000201809	0.0185753
flt1	ENSDARG00000019371	11	10	83	267	7	291	19	9.1325	10.9062	78.8334	181.96	6.51486	329.063	19.4075	2.56928	3.06829	22.1785	51.1915	1.83285	92.5765	5.45999	3554.5	24	21750810	21808819	flt1	protein_coding	fms-related tyrosine kinase 1 (vascular endothelial growth factor/vascular permeability factor receptor)	protein phosphorylation; vascular endothelial growth factor receptor signaling pathway; transmembrane receptor protein tyrosine kinase signaling pathway; peptidyl-tyrosine phosphorylation; cell migration; vasculogenesis; angiogenesis; regulation of heart contraction; sprouting angiogenesis; blood vessel development; vascular endothelial growth factor signaling pathway; positive regulation of angi…	ATP binding; vascular endothelial growth factor-activated receptor activity; transmembrane receptor protein tyrosine kinase activity; vascular endothelial growth factor binding; protein kinase activity; protein tyrosine kinase activity; transferase activity; nucleotide binding; kinase activity	integral component of plasma membrane; receptor complex; membrane; integral component of membrane	3.36762	0.000203554	0.0185753
si:ch211-258f14.2	ENSDARG00000073963	1	8	111	91	7	253	6	0.830227	8.72498	105.428	62.0164	6.51486	286.093	6.12869	0.412843	4.33863	52.4256	30.8386	3.23961	142.264	3.04758	2011	4	4758001	4780667	si:ch211-258f14.2	protein_coding	si:ch211-258f14.2				3.52128	0.000203058	0.0185753
foxa3	ENSDARG00000012788	1	22	668	111	197	307	990	0.830227	23.9937	634.466	75.6464	183.347	347.156	1011.23	0.30048	8.68393	229.63	27.3784	66.3579	125.645	365.991	2763	18	46350574	46354269	foxa3	protein_coding	forkhead box A3	regulation of transcription, DNA-templated; regulation of transcription by RNA polymerase II; cell differentiation; neural plate anterior/posterior regionalization; brain development; anatomical structure morphogenesis; floor plate development; axial mesoderm morphogenesis; hatching gland development	DNA-binding transcription factor activity; sequence-specific DNA binding; protein domain specific binding; transcription factor binding; DNA binding; DNA-binding transcription factor activity, RNA polymerase II-specific	nucleus	3.38159	0.000206026	0.0187092
sox12	ENSDARG00000025847	16	26	8	330	56	267	149	13.2836	28.3562	7.5984	224.895	52.1189	301.924	152.196	3.35869	7.1697	1.92121	56.8634	13.178	76.3398	38.4819	3955	11	24187610	24191928	sox12	protein_coding	SRY-box transcription factor 12	cell differentiation; regulation of transcription by RNA polymerase II; regulation of transcription, DNA-templated	DNA binding; DNA-binding transcription factor activity, RNA polymerase II-specific	nucleus; nuclear transcription factor complex	3.27581	0.000209468	0.0188379
foxc1b	ENSDARG00000055398	1	4	4	26	70	341	4	0.830227	4.36249	3.7992	17.719	65.1486	385.603	4.0858	0.424669	2.23145	1.94332	9.06342	33.3241	197.239	2.08992	1955	20	26702377	26704331	foxc1b	protein_coding	forkhead box C1b	regulation of transcription, DNA-templated; camera-type eye development; regulation of transcription by RNA polymerase II; cell differentiation; neural crest cell migration; cerebellum vasculature development; vasculature development; cartilage development; blood vessel development; anatomical structure morphogenesis; regulation of vascular permeability; regulation of platelet-derived growth fact…	DNA-binding transcription factor activity; sequence-specific DNA binding; DNA binding; DNA-binding transcription factor activity, RNA polymerase II-specific	nucleus	4.00498	0.000208511	0.0188379
ugt1a1	ENSDARG00000006220	512	833	1089	123	254	14	420	425.076	908.488	1034.33	83.8244	236.396	15.8312	429.009	271.962	581.246	661.761	53.6304	151.245	10.1287	274.478	1563	9	9969987	10003782	ugt1a1	protein_coding	UDP glucuronosyltransferase 1 family, polypeptide A1		transferase activity, transferring hexosyl groups; transferase activity; transferase activity, transferring glycosyl groups; glucuronosyltransferase activity	membrane; integral component of membrane	-3.16296	0.000222626	0.019925
rhag	ENSDARG00000019253	93	12	220	992	152	246	403	77.2111	13.0875	208.956	676.047	141.466	278.177	411.644	123.144	20.8732	333.263	1078.23	225.623	443.664	656.529	627	20	14014813	14054083	rhag	protein_coding	Rh associated glycoprotein	ammonium transport; ammonium transmembrane transport; urea transport	ammonium transmembrane transporter activity	membrane; integral component of membrane; integral component of plasma membrane	3.04904	0.000224011	0.019953
igfbp2a	ENSDARG00000052470	199	214	240	0	79	13	183	165.215	233.393	227.952	0	73.5249	14.7004	186.925	94.5167	133.52	130.407	0	42.0623	8.40985	106.937	1748	6	20921542	20952187	igfbp2a	protein_coding	insulin-like growth factor binding protein 2a	multicellular organism development; heart development; angiogenesis; regulation of insulin-like growth factor receptor signaling pathway; negative regulation of cell population proliferation; regulation of growth; negative regulation of DNA replication; negative regulation of developmental growth	insulin-like growth factor binding; insulin-like growth factor I binding; insulin-like growth factor II binding; growth factor binding	extracellular region; extracellular space	-3.66305	0.000234518	0.0207894
CU074330.1	ENSDARG00000100755	104	236	60	11	6	9	6	86.3436	257.387	56.988	7.49649	5.58417	10.1772	6.12869	65.6106	195.583	43.3039	5.69642	4.24329	7.73344	4.65706	1316	22	2083693	2087192	CU074330.1	lincRNA					-3.44447	0.000242173	0.0213663
fn1b	ENSDARG00000006526	101	118	179	696	634	1128	488	83.8529	128.693	170.014	474.323	590.06	1275.54	498.467	69.1856	106.183	140.276	391.356	486.849	1052.43	411.276	1212	1	5504128	5543065	fn1b	protein_coding	fibronectin 1b	somitogenesis; heart field specification; atrioventricular valve morphogenesis	protein binding	extracellular region	2.625	0.000256755	0.0222281
htr6	ENSDARG00000016095	1	7	1	35	5	271	136	0.830227	7.63435	0.9498	23.8525	4.65347	306.447	138.917	0.576547	5.30164	0.659583	16.5642	3.23158	212.81	96.4702	1440	23	39730965	39738055	htr6	protein_coding	5-hydroxytryptamine (serotonin) receptor 6	G protein-coupled receptor signaling pathway; chemical synaptic transmission; signal transduction; G protein-coupled receptor signaling pathway, coupled to cyclic nucleotide second messenger; G protein-coupled serotonin receptor signaling pathway	G protein-coupled receptor activity; G protein-coupled serotonin receptor activity; neurotransmitter receptor activity	integral component of membrane; membrane; integral component of plasma membrane; dendrite	4.03311	0.000256672	0.0222281
epha2a	ENSDARG00000017354	46	9	240	967	47	333	600	38.1904	9.8156	227.952	659.01	43.7426	376.557	612.869	17.9931	4.62455	107.398	310.487	20.609	177.412	288.749	2122.5	6	45874595	45905746	epha2a	protein_coding	eph receptor A2 a	protein phosphorylation; transmembrane receptor protein tyrosine kinase signaling pathway; phosphorylation; peptidyl-tyrosine phosphorylation; axon guidance; ephrin receptor signaling pathway	protein binding; ATP binding; protein kinase activity; ephrin receptor activity; protein tyrosine kinase activity; transferase activity; nucleotide binding; transmembrane receptor protein tyrosine kinase activity; kinase activity; transmembrane-ephrin receptor activity	integral component of membrane; integral component of plasma membrane; membrane; neuron projection; receptor complex	3.45921	0.00025791	0.0222281
si:dkey-183i3.9	ENSDARG00000104326	769	224	58	111	274	3	209	638.445	244.299	55.0884	75.6464	255.01	3.3924	213.483	276.742	105.895	23.8788	32.7899	110.538	1.47048	92.537	2307	21	25181003	25183430	si:dkey-183i3.9	protein_coding	si:dkey-183i3.9			membrane; integral component of membrane	-3.14659	0.000255748	0.0222281
si:dkey-205h13.2	ENSDARG00000089429	402	7	53344	1	179	6	12	333.751	7.63435	50666.1	0.681499	166.594	6.78481	12.2574	137.064	3.13526	20807.4	0.279876	68.4166	2.78637	5.03383	2435	23	26523998	26536055	si:dkey-205h13.2	protein_coding	si:dkey-205h13.2				-3.90101	0.000255456	0.0222281
tspan9b	ENSDARG00000045706	278	50	371	1652	571	1086	411	230.803	54.5311	352.376	1125.84	531.427	1228.05	419.815	122.572	28.9597	187.135	597.895	282.223	652.177	222.95	1883	4	9696965	9722568	tspan9b	protein_coding	tetraspanin 9b			integral component of membrane; membrane; integral component of plasma membrane	2.82148	0.00026062	0.0222555
CU693479.1	ENSDARG00000116806	3	20	6	60	12	373	19	2.49068	21.8124	5.6988	40.8899	11.1683	421.789	19.4075	0.473694	4.14843	1.08383	7.77671	2.12407	80.2185	3.69105	5258	3	59851537	59862797	CU693479.1	protein_coding	protein phosphatase 1, regulatory subunit 27a		protein binding		3.3726	0.00026045	0.0222555
mhc1uka	ENSDARG00000092731	14	2	0	77	92	283	93	11.6232	2.18124	0	52.4754	85.6239	320.017	94.9947	9.32839	1.7506	0	42.1151	68.719	256.835	76.2398	1246	19	7043634	7051481	mhc1uka	protein_coding	major histocompatibility complex class I UKA	immune response		membrane; integral component of membrane; plasma membrane; extracellular space; external side of plasma membrane	3.80756	0.000269614	0.0228143
cfd	ENSDARG00000039579	6253	1316	2418	388	1330	305	1458	5191.41	1435.26	2296.62	264.422	1237.82	344.894	1489.27	5768.23	1594.73	2551.8	293.802	1375.36	383.216	1654.75	900	13	13681681	13684334	cfd	protein_coding	complement factor D (adipsin)	proteolysis; complement activation, alternative pathway; Notch signaling pathway	serine-type endopeptidase activity; hydrolase activity; peptidase activity; serine-type peptidase activity	extracellular space	-2.73428	0.00026903	0.0228143
CU984600.1	ENSDARG00000078172	76	19	74	678	209	276	434	63.0972	20.7218	70.2852	462.056	194.515	312.101	443.309	8.95187	2.93989	9.97165	65.5539	27.5967	44.2791	62.8941	7048.5	9	492459	532470	CU984600.1	protein_coding	prostaglandin F2 receptor inhibitor			membrane; integral component of membrane	2.93652	0.000280142	0.0235979
irf1b	ENSDARG00000043249	86	9	321	652	536	748	204	71.3995	9.8156	304.886	444.337	498.852	845.839	208.376	37.4702	5.15119	160.003	233.187	261.796	443.894	109.355	1905.5	21	45626136	45633317	irf1b	protein_coding	interferon regulatory factor 1b	regulation of transcription, DNA-templated; apoptotic process; regulation of immune response; negative regulation of cell population proliferation; response to virus; regulation of transcription by RNA polymerase II; immune system process; regulation of defense response to virus	DNA-binding transcription factor activity; transcription regulatory region DNA binding; DNA binding; DNA-binding transcription factor activity, RNA polymerase II-specific; protein binding	nucleus	3.2248	0.000291034	0.0244049
fam78bb	ENSDARG00000113552	325	89	110	23	21	1	2	269.824	97.0654	104.478	15.6745	19.5446	1.1308	2.0429	302.154	108.696	116.997	17.5526	21.8864	1.26629	2.28768	893	8	19642199	19649617	fam78bb	protein_coding	family with sequence similarity 78 member Bb				-3.71437	0.00029237	0.024407
FP102018.1	ENSDARG00000035682	12	25	7	113	18	525	23	9.96272	27.2656	6.6486	77.0094	16.7525	593.671	23.4933	1.81702	4.97274	1.21258	14.0451	3.05535	108.275	4.28476	5483	5	37517800	37585469	FP102018.1	protein_coding	latent transforming growth factor beta binding protein 3		calcium ion binding		3.15247	0.00029587	0.0245005
elovl1a	ENSDARG00000099960	106	233	1758	24	173	4	386	88.0041	254.115	1669.75	16.356	161.01	4.5232	394.279	64.5191	186.301	1224.16	11.9912	118.043	3.31613	289.061	1364	2	19163965	19215112	elovl1a	protein_coding	ELOVL fatty acid elongase 1a	fatty acid elongation, saturated fatty acid; very long-chain fatty acid biosynthetic process; lipid metabolic process; fatty acid metabolic process; fatty acid biosynthetic process; sphingolipid biosynthetic process; fatty acid elongation, monounsaturated fatty acid; fatty acid elongation, polyunsaturated fatty acid; swim bladder development; unsaturated fatty acid biosynthetic process; long-chai…	fatty acid elongase activity; transferase activity; 3-oxo-arachidoyl-CoA synthase activity; 3-oxo-cerotoyl-CoA synthase activity; 3-oxo-lignoceronyl-CoA synthase activity; very-long-chain 3-ketoacyl-CoA synthase activity	integral component of membrane; endoplasmic reticulum; membrane; endoplasmic reticulum membrane; integral component of endoplasmic reticulum membrane	-3.1689	0.000296122	0.0245005
nrde2	ENSDARG00000074726	3	28	53	153	312	175	424	2.49068	30.5374	50.3394	104.269	290.377	197.89	433.094	0.486319	5.96259	9.82903	20.3591	56.6976	38.6391	84.564	5121.5	17	26718648	26750672	nrde2	protein_coding	NRDE-2, necessary for RNA interference, domain containing	RNA processing; chromatin silencing by small RNA; RNA interference	protein binding		3.16587	0.000303107	0.0249675
zgc:112163	ENSDARG00000017657	144	1	309	2	3	0	5	119.553	1.09062	293.488	1.363	2.79208	0	5.10724	114.077	1.04067	280.046	1.30057	2.6642	0	4.87332	1048	6	40874206	40875253	zgc:112163	protein_coding	zgc:112163				-3.89886	0.000305414	0.0250466
si:ch73-37h15.2	ENSDARG00000094107	1024	360	249	205	631	9	427	850.152	392.624	236.5	139.707	587.268	10.1772	436.159	398.198	183.899	110.773	65.4367	275.067	4.76684	204.29	2135	5	63288599	63294943	si:ch73-37h15.2	protein_coding	si:ch73-37h15.2	termination of RNA polymerase I transcription	DNA binding; chromatin binding	nucleolus	-2.9326	0.000310947	0.0253885
dennd2da	ENSDARG00000058666	143	416	579	10	549	57	294	118.722	453.699	549.934	6.81499	510.951	64.4557	300.306	135.76	518.809	628.856	7.79301	584.278	73.7057	343.403	874.5	8	12989372	13029297	dennd2da	protein_coding	DENN/MADD domain containing 2Da				-2.82597	0.00031861	0.0258034
pdyn	ENSDARG00000087798	0	2	1301	35	43	382	949	0	2.18124	1235.69	23.8525	40.0199	431.966	969.355	0	2.61383	1480.75	28.5829	47.9567	517.635	1161.6	834.5	23	41799748	41802335	pdyn	protein_coding	prodynorphin	neuropeptide signaling pathway; chemical synaptic transmission	opioid receptor binding	plasma membrane; dendrite; neuronal cell body; axon terminus	3.65348	0.0003188	0.0258034
klf2a	ENSDARG00000042667	157	21	278	714	1639	967	1542	130.346	22.9031	264.044	486.59	1525.41	1093.48	1575.07	59.7916	10.506	121.121	223.207	699.729	501.598	722.511	2180	22	15898221	15900919	klf2a	protein_coding	Kruppel-like factor 2a	regulation of transcription by RNA polymerase II; angiogenesis; atrioventricular valve morphogenesis; regulation of ectodermal cell fate specification; atrioventricular valve development; nitric oxide biosynthetic process; ventricular compact myocardium morphogenesis; negative regulation of mesodermal cell fate specification; endocardial cushion cell development	nucleic acid binding; DNA-binding transcription factor activity, RNA polymerase II-specific; transcription regulatory region DNA binding	nucleus	3.02169	0.000330915	0.026668
vasnb	ENSDARG00000102565	14	6	156	158	81	254	124	11.6232	6.54373	148.169	107.677	75.3863	287.223	126.66	3.92145	2.20774	49.9895	36.3282	25.434	96.904	42.7327	2964	3	12440099	12487576	vasnb	protein_coding	vasorin b		protein binding	membrane; integral component of membrane; extracellular space; extracellular matrix	3.20475	0.000340371	0.0273119
ttc38	ENSDARG00000042188	1	3	2	166	3	79	5	0.830227	3.27187	1.8996	113.129	2.79208	89.3333	5.10724	0.544768	2.14689	1.24646	74.2315	1.83208	58.6176	3.35121	1524	18	10926197	10959429	ttc38	protein_coding	tetratricopeptide repeat domain 38		protein binding		3.91128	0.000343838	0.0273169
blvra	ENSDARG00000059857	0	2	52	189	2	210	54	0	2.18124	49.3896	128.803	1.86139	237.468	55.1582	0	2.46468	55.8075	145.54	2.10326	268.326	62.3257	885	2	49844630	49860723	blvra	protein_coding	biliverdin reductase A	oxidation-reduction process; heme catabolic process	zinc ion binding; oxidoreductase activity; biliverdin reductase activity		3.93998	0.000344837	0.0273169
nkx3-2	ENSDARG00000037639	2	0	451	355	161	4	91	1.66045	0	428.36	241.932	149.842	4.5232	92.9518	0.845445	0	218.106	123.183	76.2942	2.30306	47.3278	1964	14	212867	215051	nkx3-2	protein_coding	NK3 homeobox 2	regulation of transcription, DNA-templated; positive regulation of transcription by RNA polymerase II; cell differentiation; embryonic viscerocranium morphogenesis	DNA binding; sequence-specific DNA binding; RNA polymerase II proximal promoter sequence-specific DNA binding; DNA-binding transcription factor activity	nucleus	3.49342	0.000342494	0.0273169
si:dkey-42i9.7	ENSDARG00000071543	0	0	6	11	6	318	1	0	0	5.6988	7.49649	5.58417	359.595	1.02145	0	0	5.91776	7.78452	5.79872	373.411	1.06069	963	22	10575060	10580194	si:dkey-42i9.7	protein_coding	si:dkey-42i9.7			membrane; integral component of membrane	4.04936	0.000350334	0.0276349
kif11	ENSDARG00000010948	264	163	428	1639	875	1482	1015	219.18	177.771	406.514	1116.98	814.358	1675.85	1036.77	97.9356	79.4332	181.642	499.096	363.877	748.815	463.258	2238	17	19481049	19497006	kif11	protein_coding	kinesin family member 11	microtubule-based movement; neurogenesis; angiogenesis; regulation of cell cycle; mitotic spindle assembly	ATP binding; microtubule binding; microtubule motor activity; nucleotide binding; ATPase activity; ATP-dependent microtubule motor activity, plus-end-directed; motor activity	nucleus; microtubule; kinesin complex; spindle microtubule	2.5078	0.000359524	0.02824
dipk1aa	ENSDARG00000062955	223	52	242	21	18	2	34	185.141	56.7123	229.852	14.3115	16.7525	2.2616	34.7293	59.4734	18.2179	73.836	4.59733	5.38147	0.726502	11.1562	3113	2	10642047	10687230	dipk1aa	protein_coding	divergent protein kinase domain 1Aa			membrane; integral component of membrane; endoplasmic reticulum; endoplasmic reticulum membrane	-3.31545	0.000361515	0.0282772
dnajc22	ENSDARG00000037067	2	443	1	0	10	1	4	1.66045	483.146	0.9498	0	9.30695	1.1308	4.0858	1.63753	476.475	0.936686	0	9.17845	1.11519	4.02938	1014	23	27696694	27702561	dnajc22	protein_coding	DnaJ (Hsp40) homolog, subfamily C, member 22			membrane; integral component of membrane	-3.82069	0.000374485	0.0291691
hbae3	ENSDARG00000079305	24917	142	30000	961	3075	43	515	20686.8	154.868	28494	654.921	2861.89	48.6244	526.046	35181.6	263.382	48459.2	1113.81	4867.15	82.6946	894.636	588	3	55146418	55147788	hbae3	protein_coding	hemoglobin alpha embryonic-3	oxygen transport; cellular oxidant detoxification; hydrogen peroxide catabolic process	heme binding; oxygen binding; metal ion binding; peroxidase activity; oxygen carrier activity; haptoglobin binding; organic acid binding	hemoglobin complex; haptoglobin-hemoglobin complex	-3.13687	0.000384322	0.0297911
zgc:154046	ENSDARG00000016545	0	14	41	256	139	230	28	0	15.2687	38.9418	174.464	129.367	260.084	28.6006	0	14.5002	36.9818	165.683	122.855	246.994	27.161	1053	8	44926629	44976455	zgc:154046	protein_coding	zgc:154046	carnitine metabolic process, CoA-linked	transferase activity; transferase activity, transferring acyl groups; carnitine O-acetyltransferase activity	peroxisome	3.69096	0.000385672	0.0297911
fmnl1a	ENSDARG00000055713	268	666	174	45	163	40	310	222.501	726.354	165.265	30.6675	151.703	45.232	316.649	54.7088	178.597	40.6356	7.54056	37.301	11.1217	77.8582	4067	3	37196258	37235300	fmnl1a	protein_coding	formin-like 1a	cytoskeleton organization; regulation of cell shape; actin cytoskeleton organization; cellular component organization; cortical actin cytoskeleton organization	actin binding; Rho GTPase binding; GTPase activating protein binding	cytosol	-2.8309	0.000390305	0.0300244
aifm4	ENSDARG00000061634	39	10	926	261	1409	395	559	32.3789	10.9062	879.515	177.871	1311.35	446.666	570.99	21.1212	7.1143	573.721	116.028	855.413	291.368	372.466	1533	15	25438714	25448626	aifm4	protein_coding	apoptosis inducing factor mitochondria associated 4	oxidation-reduction process	oxidoreductase activity; 2 iron, 2 sulfur cluster binding; flavin adenine dinucleotide binding		2.97446	0.000400036	0.0306464
ccdc18	ENSDARG00000078822	20	17	36	190	147	410	52	16.6045	18.5406	34.1928	129.485	136.812	463.628	53.1153	3.44207	3.8434	7.08806	26.8418	28.3607	96.1087	11.0106	4824	2	10467799	10564019	ccdc18	protein_coding	coiled-coil domain containing 18				3.12813	0.000405957	0.0308461
si:dkey-126g1.9	ENSDARG00000093702	69	220	205	0	4	0	163	57.2857	239.937	194.709	0	3.72278	0	166.496	55.3217	231.711	188.034	0	3.59515	0	160.788	1035.5	23	31933583	31940912	si:dkey-126g1.9	protein_coding	si:dkey-126g1.9				-3.93179	0.000404603	0.0308461
hmgxb3	ENSDARG00000077823	0	5	8	201	12	108	37	0	5.45311	7.5984	136.981	11.1683	122.127	37.7936	0	1.15263	1.60609	28.954	2.36067	25.8141	7.9885	4731	14	3071110	3104879	hmgxb3	protein_coding	HMG box domain containing 3		DNA binding	nucleus	3.86601	0.000409635	0.0309991
si:ch211-127m7.2	ENSDARG00000103367	320	138	222	38	322	2	90	265.673	150.506	210.856	25.897	299.684	2.2616	91.9304	279.655	158.427	221.953	27.26	315.456	2.38063	96.7688	950	25	20729668	20730800	si:ch211-127m7.2	protein_coding	si:ch211-127m7.2	negative regulation of double-strand break repair via nonhomologous end joining			-3.22739	0.000416996	0.0314283
stk36	ENSDARG00000061095	19	12	127	253	31	288	22	15.7743	13.0875	120.625	172.419	28.8515	325.671	22.4719	6.11526	5.07364	46.7628	66.8421	11.1849	126.253	8.71172	2579.5	5	30392148	30411165	stk36	protein_coding	serine/threonine kinase 36 (fused homolog, Drosophila)	protein phosphorylation; determination of left/right symmetry; dorsal/ventral pattern formation; smoothened signaling pathway; positive regulation of hh target transcription factor activity; axoneme assembly	protein binding; ATP binding; protein kinase activity	cytoplasm	3.04745	0.000420044	0.0315304
snap23.2	ENSDARG00000055252	2	0	0	79	51	12	97	1.66045	0	0	53.8384	47.4654	13.5696	99.0805	1.86568	0	0	60.4926	53.3319	15.2468	111.326	890	17	33433566	33441020	snap23.2	protein_coding	synaptosome associated protein 23.2	vesicle fusion; exocytosis; synaptic vesicle fusion to presynaptic active zone membrane; synaptic vesicle priming	SNAP receptor activity; syntaxin binding	SNARE complex; plasma membrane; presynapse	4.19382	0.000428602	0.0320436
scn8ab	ENSDARG00000018032	65	8	253	522	204	555	89	53.9648	8.72498	240.299	355.743	189.862	627.595	90.909	9.05981	1.46478	40.3424	59.7234	31.8747	105.363	15.2621	5956.5	6	39392442	39489190	scn8ab	protein_coding	sodium channel, voltage gated, type VIII, alpha subunit b	ion transport; transmembrane transport; sodium ion transport; sodium ion transmembrane transport; regulation of ion transmembrane transport; neuronal action potential; membrane depolarization during action potential	ion channel activity; voltage-gated sodium channel activity; sodium channel activity; voltage-gated ion channel activity	membrane; voltage-gated sodium channel complex; integral component of membrane; plasma membrane; axon	3.12608	0.000436543	0.0325067
ppfibp2a	ENSDARG00000061977	18	417	3	1	6	15	10	14.9441	454.789	2.8494	0.681499	5.58417	16.962	10.2145	9.61962	292.751	1.83418	0.438686	3.59457	10.9186	6.57515	1553.5	18	29145681	29193708	ppfibp2a	protein_coding	PPFIA binding protein 2a		protein binding		-3.36616	0.000447001	0.0331529
lzts2b	ENSDARG00000077207	2	2	36	502	2	43	8	1.66045	2.18124	34.1928	342.113	1.86139	48.6244	8.17159	0.711725	0.934953	14.6561	146.641	0.797852	20.842	3.50261	2333	12	47698356	47734957	lzts2b	protein_coding	leucine zipper, putative tumor suppressor 2b	cell division; cell cycle; Wnt signaling pathway; microtubule severing; mitotic cytokinesis; negative regulation of Wnt signaling pathway; nuclear export; spindle midzone assembly		cytoplasm; cytoskeleton; microtubule; microtubule organizing center; centrosome; midbody	3.59886	0.000453937	0.0335337
myo10l3	ENSDARG00000074143	58	46	179	937	179	296	323	48.1532	50.1686	170.014	638.565	166.594	334.717	329.928	23.4665	24.4486	82.8529	311.191	81.1863	163.118	160.784	2052	9	12664373	12811936	myo10l3	protein_coding	myosin X, like 3	signal transduction	ATP binding; motor activity; actin binding; nucleotide binding; protein binding	myosin complex; cytoskeleton	2.75529	0.000461406	0.0339507
BX005396.2	ENSDARG00000099831	0	433	51	0	1	0	4	0	472.239	48.4398	0	0.930695	0	4.0858	0	771.633	79.15	0	1.52074	0	6.67614	612	7	43603957	43715439	BX005396.2	lincRNA					-4.08757	0.000481276	0.0352734
fyco1b	ENSDARG00000078022	37	12	33	275	44	477	77	30.7184	13.0875	31.3434	187.412	40.9506	539.392	78.6516	8.58655	3.65827	8.76126	52.3864	11.4467	150.773	21.9851	3577.5	2	50722439	50765082	fyco1b	protein_coding	FYVE and coiled-coil domain containing 1b	plus-end-directed vesicle transport along microtubule; positive regulation of autophagosome maturation	metal ion binding	lysosome; late endosome; autophagosome	3.11588	0.000506606	0.0369842
ribc2	ENSDARG00000075177	252	6	118	3	158	0	60	209.217	6.54373	112.076	2.0445	147.05	0	61.2869	145.847	4.56168	78.1292	1.42523	102.509	0	42.7236	1434.5	25	16747475	16755340	ribc2	protein_coding	RIB43A domain with coiled-coils 2				-3.52728	0.000510486	0.0371219
fn1a	ENSDARG00000019815	15	83	144	722	137	486	429	12.4534	90.5216	136.771	492.042	127.505	549.569	438.202	4.12091	29.9542	45.2585	162.82	42.1923	181.856	145.004	3022	9	15362300	15424639	fn1a	protein_coding	fibronectin 1a	heart development; heart morphogenesis; embryonic viscerocranium morphogenesis; embryonic heart tube development; cell-cell adhesion; cardioblast migration to the midline involved in heart rudiment formation; somitogenesis; heart field specification; ventricular system development; adrenal gland development; heart jogging; lens morphogenesis in camera-type eye; somite specification; cell migratio…	integrin binding; protein binding	interstitial matrix; extracellular region	3.04457	0.000533684	0.0386578
rnf34a	ENSDARG00000038300	484	258	212	65	904	3	209	401.83	281.381	201.358	44.2974	841.348	3.3924	213.483	78.883	55.2376	39.5284	8.696	165.164	0.665961	41.9087	5094	8	40210398	40238509	rnf34a	protein_coding	ring finger protein 34a		metal ion binding		-3.12212	0.000541529	0.0390741
cenpo	ENSDARG00000075619	41	4	382	351	135	368	234	34.0393	4.36249	362.824	239.206	125.644	416.135	239.019	27.297	3.49839	290.957	191.825	100.757	333.709	191.675	1247	17	6528067	6536466	cenpo	protein_coding	centromere protein O	centromere complex assembly		kinetochore; condensed nuclear chromosome kinetochore; Mis6-Sim4 complex	3.11991	0.000547	0.0393164
prox2	ENSDARG00000041952	4	1	9	531	127	1	246	3.32091	1.09062	8.5482	361.876	118.198	1.1308	251.276	1.3655	0.448447	3.51488	148.798	48.6012	0.464968	103.321	2432	17	52493499	52521002	prox2	protein_coding	prospero homeobox 2	regulation of transcription, DNA-templated; negative regulation of transcription by RNA polymerase II; positive regulation of transcription by RNA polymerase II; lymphangiogenesis	DNA binding	nucleus	3.56105	0.000562125	0.0402481
tuba1b	ENSDARG00000045367	319	178	1483	2524	2928	2028	793	264.842	194.131	1408.55	1720.1	2725.07	2293.26	810.009	180.288	132.152	958.852	1170.94	1855.05	1561.11	551.402	1469	23	35713557	35716519	tuba1b	protein_coding	tubulin, alpha 1b	microtubule-based process; mitotic cell cycle; microtubule cytoskeleton organization	GTP binding; GTPase activity; structural constituent of cytoskeleton; nucleotide binding	microtubule; cytoplasm; cytoskeleton	2.66394	0.000566551	0.0404097
cntn3b	ENSDARG00000053454	110	5	459	822	822	429	257	91.325	5.45311	435.958	560.192	765.031	485.114	262.512	14.274	0.852315	68.1398	87.5574	119.573	75.8227	41.0304	6398	6	44584775	44711942	cntn3b	protein_coding	contactin 3b		protein binding		3.09323	0.00057248	0.0406767
LO017877.1	ENSDARG00000098402	77	314	1	0	28	7	2	63.9275	342.455	0.9498	0	26.0594	7.91561	2.0429	72.6449	389.154	1.07932	0	29.613	8.99501	2.32147	880	16	47203422	47204301	LO017877.1	protein_coding	neurexophilin 1		signaling receptor binding		-3.71515	0.000578957	0.0408253
frmd5	ENSDARG00000079622	291	133	189	19	33	4	255	241.596	145.053	179.512	12.9485	30.7129	4.5232	260.469	308.552	185.253	229.262	16.537	39.2247	5.77676	332.656	783	7	30135768	30174882	frmd5	protein_coding	FERM domain containing 5	actomyosin structure organization		cytoskeleton; membrane; integral component of membrane	-3.29598	0.000578469	0.0408253
si:dkey-4p15.3	ENSDARG00000037403	1229	12	9	7878	196	1413	20	1020.35	13.0875	8.5482	5368.85	182.416	1597.82	20.429	1390.12	17.8303	11.646	7314.51	248.523	2176.87	27.8324	734	15	19661498	19677511	si:dkey-4p15.3	protein_coding	si:dkey-4p15.3	vesicle-mediated transport; chaperone cofactor-dependent protein refolding; protein refolding; response to unfolded protein; cellular response to heat; cellular response to unfolded protein	ATP binding; nucleotide binding; ATPase activity; heat shock protein binding; unfolded protein binding; ATPase activity, coupled; protein folding chaperone; misfolded protein binding	cytoplasm; cytosol; nucleus; plasma membrane	3.29864	0.000588962	0.041374
lipg	ENSDARG00000031044	0	43	646	391	3	855	9	0	46.8968	613.571	266.466	2.79208	966.835	9.19304	0	49.2354	644.169	279.754	2.93132	1015.05	9.65149	952.5	8	32376936	32386042	lipg	protein_coding	lipase, endothelial	lipid metabolic process; lipid catabolic process	protein binding; carboxylic ester hydrolase activity; lipoprotein lipase activity; metal ion binding; lipase activity	extracellular region; extracellular space	3.28596	0.000597948	0.0418474
myom1a	ENSDARG00000061249	87	350	13	9	117	11	275	72.2297	381.718	12.3474	6.13349	108.891	12.4388	280.898	96.5638	510.318	16.5072	8.19986	145.577	16.6294	375.533	748	2	30916188	30959913	myom1a	protein_coding	myomesin 1a (skelemin)	muscle contraction; sarcomere organization; skeletal muscle thin filament assembly; skeletal muscle myosin thick filament assembly; cardiac muscle fiber development; cardiac myofibril assembly; cardiac muscle tissue morphogenesis; striated muscle myosin thick filament assembly	protein binding; actin filament binding; muscle alpha-actinin binding; structural constituent of muscle; kinase binding	Z disc; sarcomere; striated muscle thin filament; M band	-3.01184	0.000628194	0.0437995
gata1a	ENSDARG00000013477	127	5	89	0	4	0	3	105.439	5.45311	84.5322	0	3.72278	0	3.06435	88.3442	4.56901	70.8271	0	3.11921	0	2.56753	1193.5	11	25411914	25418856	gata1a	protein_coding	GATA binding protein 1a	regulation of transcription, DNA-templated; chordate embryonic development; negative regulation of apoptotic process; erythrocyte development; myeloid cell differentiation; neutrophil differentiation; erythrocyte differentiation; positive regulation of transcription by RNA polymerase II; cardiac muscle tissue development; primitive hemopoiesis; macrophage differentiation; embryonic hemopoiesis; n…	zinc ion binding; DNA-binding transcription factor activity; sequence-specific DNA binding; metal ion binding; RNA polymerase II proximal promoter sequence-specific DNA binding; DNA-binding transcription factor activity, RNA polymerase II-specific; protein binding; double-stranded DNA binding	nucleus	-3.98046	0.000632614	0.043943
ntd5	ENSDARG00000040944	44	3	438	378	189	226	457	36.53	3.27187	416.012	257.607	175.901	255.561	466.802	20.4306	1.8299	232.669	144.075	98.3788	142.931	261.075	1788	16	13568697	13595027	ntd5	protein_coding	ntl-dependent gene 5	negative regulation of peptidase activity	peptidase inhibitor activity	extracellular region	3.06417	0.000653505	0.0452255
ms4a17a.9	ENSDARG00000094854	49	9	375	262	1062	804	431	40.6811	9.8156	356.175	178.553	988.398	909.164	440.244	18.1046	4.36831	158.511	79.4627	439.874	404.612	195.925	2247	4	76608282	76633286	ms4a17a.9	protein_coding	membrane-spanning 4-domains, subfamily A, member 17A.9			integral component of membrane; membrane	3.08564	0.000664047	0.0454989
runx3	ENSDARG00000052826	5	32	190	193	26	580	351	4.15113	34.8999	180.462	131.529	24.1981	655.865	358.529	1.92494	16.1836	83.6828	60.992	11.221	304.134	166.255	2156.5	13	45092766	45225980	runx3	protein_coding	RUNX family transcription factor 3	regulation of transcription, DNA-templated; hemopoiesis; regulation of transcription by RNA polymerase II; embryonic viscerocranium morphogenesis; cartilage development; neuron differentiation; positive regulation of transcription, DNA-templated; chondrocyte differentiation	DNA binding; ATP binding; DNA-binding transcription factor activity; DNA-binding transcription factor activity, RNA polymerase II-specific	nucleus	3.28395	0.000664789	0.0454989
gng13b	ENSDARG00000037921	547	214	239	108	461	5	246	454.134	233.393	227.002	73.6019	429.05	5.65401	251.276	273.081	140.345	136.502	44.2585	257.998	3.39988	151.098	1663	3	35589212	35602233	gng13b	protein_coding	guanine nucleotide binding protein (G protein), gamma 13b	G protein-coupled receptor signaling pathway; phospholipase C-activating G protein-coupled receptor signaling pathway; sensory perception of taste; signal transduction	GTPase activity	heterotrimeric G-protein complex; membrane; plasma membrane	-2.88829	0.000662408	0.0454989
smc1a	ENSDARG00000055754	1	15	239	258	407	91	483	0.830227	16.3593	227.002	175.827	378.793	102.903	493.36	0.221689	4.36831	60.6147	46.9497	101.146	27.4774	131.738	3745	23	28693278	28713982	smc1a	protein_coding	structural maintenance of chromosomes 1A	DNA repair; chromosome organization; mitotic sister chromatid cohesion; central nervous system development; developmental growth	protein binding; ATP binding; chromatin binding	chromosome; cohesin complex; nucleus	3.17963	0.000686389	0.0466344
prr16	ENSDARG00000101530	400	293	84	70	249	5	127	332.091	319.552	79.7832	47.7049	231.743	5.65401	129.724	237.547	228.578	57.0695	34.1237	165.767	4.04435	92.7926	1398	8	68864	81761	prr16	protein_coding	proline rich 16				-3.00621	0.000684898	0.0466344
si:ch211-133l5.8	ENSDARG00000027676	0	0	71	115	4	114	12	0	0	67.4358	78.3724	3.72278	128.911	12.2574	0	0	75.012	87.1773	4.14102	143.394	13.6345	899	8	20861358	20862443	si:ch211-133l5.8	protein_coding	si:ch211-133l5.8				3.71061	0.00068957	0.0466801
AL935186.1	ENSDARG00000025046	5	341	166	1	178	0	189	4.15113	371.902	157.667	0.681499	165.664	0	193.054	1.64858	147.697	62.6159	0.270651	65.7918	0	76.6695	2518	4	77709678	77712195	AL935186.1	protein_coding			GTP binding		-3.37291	0.000706275	0.0476378
timm23b	ENSDARG00000100375	0	2	67	160	208	104	8	0	2.18124	63.6366	109.04	193.584	117.603	8.17159	0	2.73168	79.6952	136.556	242.435	147.28	10.2337	798.5	13	3880882	3926179	timm23b	protein_coding	translocase of inner mitochondrial membrane 23 homolog b (yeast)	protein import into mitochondrial matrix	protein transmembrane transporter activity	membrane; integral component of membrane; TIM23 mitochondrial import inner membrane translocase complex; integral component of mitochondrial inner membrane	3.70939	0.000728374	0.048951
lmod1a	ENSDARG00000056111	98	149	1	1	195	7	154	81.3622	162.503	0.9498	0.681499	181.485	7.91561	157.303	31.1733	62.2616	0.363908	0.261111	69.5347	3.0328	60.2694	2610	8	28297066	28304534	lmod1a	protein_coding	leiomodin 1a (smooth muscle)	pointed-end actin filament capping; muscle contraction; myofibril assembly	tropomyosin binding	striated muscle thin filament; myofibril	-3.17469	0.000738867	0.0493268
aox5	ENSDARG00000071475	3	11	11	26	7	575	35	2.49068	11.9968	10.4478	17.719	6.51486	650.211	35.7507	0.620963	2.99099	2.60479	4.4176	1.62425	162.107	8.91317	4011	22	14083729	14115316	aox5	protein_coding	aldehyde oxidase 5	oxidation-reduction process; electron transport chain; xanthine catabolic process	metal ion binding; electron transfer activity; flavin adenine dinucleotide binding; oxidoreductase activity; iron-sulfur cluster binding; 2 iron, 2 sulfur cluster binding; iron ion binding; FAD binding; xanthine dehydrogenase activity; xanthine oxidase activity	cytosol; cytoplasm	3.34604	0.000739265	0.0493268
si:dkey-21e2.13	ENSDARG00000094840	1	0	0	76	0	104	1	0.830227	0	0	51.7939	0	117.603	1.02145	0.958692	0	0	59.8082	0	135.801	1.1795	866	22	19277361	19279253	si:dkey-21e2.13	protein_coding	si:dkey-21e2.13	proteolysis	serine-type endopeptidase activity; hydrolase activity; peptidase activity; serine-type peptidase activity		4.19639	0.000758587	0.0504352
si:dkey-36i7.3	ENSDARG00000103639	97	149	215	4	175	18	222	80.532	162.503	204.207	2.726	162.872	20.3544	226.762	146.689	295.998	371.962	4.96539	296.67	37.0754	413.045	549	15	12251044	12270857	si:dkey-36i7.3	protein_coding	si:dkey-36i7.3	regulation of ion transport; ion transport; regulation of sodium ion transmembrane transporter activity	ion channel regulator activity; sodium channel regulator activity	membrane; integral component of membrane	-2.92415	0.000761694	0.0504616
p2rx2	ENSDARG00000002300	1927	9105	3187	87	3683	2232	2732	1599.85	9930.11	3027.01	59.2904	3427.75	2523.95	2790.6	659.867	4095.74	1248.51	24.4547	1413.8	1041.02	1151	2424.5	5	12807902	12824607	p2rx2	protein_coding	purinergic receptor P2X, ligand-gated ion channel, 2	ion transport; response to ATP; cation transmembrane transport; excitatory postsynaptic potential; purinergic nucleotide receptor signaling pathway	ATP binding; ion channel activity; purinergic nucleotide receptor activity; extracellularly ATP-gated cation channel activity; nucleotide binding	membrane; integral component of plasma membrane; integral component of membrane; integral component of nuclear inner membrane; postsynapse	-2.6091	0.000777833	0.051348
sybu	ENSDARG00000060112	494	212	288	101	107	5	36	410.132	231.212	273.542	68.8314	99.5843	5.65401	36.7722	129.686	73.1105	86.4956	21.7649	31.4891	1.78783	11.6276	3162.5	16	39146696	39168840	sybu	protein_coding	syntabulin (syntaxin-interacting)	determination of dorsal identity; regulation of canonical Wnt signaling pathway; regulation of Wnt signaling pathway involved in dorsal/ventral axis specification	kinesin binding; syntaxin-1 binding; protein binding		-3.0161	0.000784269	0.0514083
her7	ENSDARG00000017917	65	350	4	0	113	2	3	53.9648	381.718	3.7992	0	105.168	2.2616	3.06435	65.2142	461.29	4.59118	0	127.092	2.73305	3.70314	827.5	5	68807170	68808485	her7	protein_coding	hairy and enhancer of split related-7	regulation of transcription, DNA-templated; negative regulation of transcription by RNA polymerase II; cell differentiation; anterior/posterior pattern specification; somitogenesis; somite specification; regulation of neurogenesis	DNA binding; protein dimerization activity; RNA polymerase II regulatory region sequence-specific DNA binding; DNA-binding transcription repressor activity, RNA polymerase II-specific	nucleus	-3.67106	0.000781981	0.0514083
nqo1	ENSDARG00000010250	560	884	788	153	757	73	701	464.927	964.11	748.442	104.269	704.536	82.5485	716.036	530.134	1099.33	853.412	118.893	803.348	94.126	816.46	877	7	56703254	56722320	nqo1	protein_coding	NAD(P)H dehydrogenase, quinone 1	oxidation-reduction process; electron transport chain; cellular response to xenobiotic stimulus	oxidoreductase activity; NAD(P)H dehydrogenase (quinone) activity; electron transfer activity	cytosol	-2.44978	0.000806161	0.0526579
si:ch211-194p6.10	ENSDARG00000105568	1	1	2	30	2	119	153	0.830227	1.09062	1.8996	20.445	1.86139	134.565	156.282	0.538235	0.707048	1.23151	13.2544	1.20674	87.2385	101.317	1542.5	7	33151731	33155212	si:ch211-194p6.10	protein_coding	si:ch211-194p6.10				3.91459	0.000810873	0.0527805
fam20ca	ENSDARG00000074317	15	0	217	486	4	39	6	12.4534	0	206.107	331.209	3.72278	44.1012	6.12869	7.67308	0	126.991	204.072	2.29376	27.1727	3.77615	1623	3	61896514	61961833	fam20ca	protein_coding	FAM20C golgi associated secretory pathway kinase a	protein phosphorylation; enamel mineralization	phosphotransferase activity, alcohol group as acceptor	membrane; integral component of membrane; Golgi apparatus	3.21493	0.000819329	0.053145
tspan33a	ENSDARG00000004497	1	1	1	8	0	347	279	0.830227	1.09062	0.9498	5.45199	0	392.388	284.984	0.695332	0.913419	0.795477	4.56616	0	328.633	238.68	1194	4	14957360	14968641	tspan33a	protein_coding	tetraspanin 33a	protein maturation; protein localization to plasma membrane		integral component of membrane; membrane; integral component of plasma membrane	4.0277	0.000826214	0.0534055
arap1a	ENSDARG00000062221	0	10	6	4	10	446	3	0	10.9062	5.6988	2.726	9.30695	504.337	3.06435	0	3.16581	1.65422	0.791291	2.70158	146.397	0.889506	3445	5	23888314	23909934	arap1a	protein_coding	ArfGAP with RhoGAP domain, ankyrin repeat and PH domain 1a	signal transduction; positive regulation of GTPase activity	GTPase activator activity; phosphatidylinositol-3,4,5-trisphosphate binding; metal ion binding		3.48971	0.000836055	0.0538547
ccdc103	ENSDARG00000053455	7	0	9	180	97	6	257	5.81159	0	8.5482	122.67	90.2774	6.78481	262.512	3.60968	0	5.30944	76.1924	56.0729	4.21417	163.051	1610	3	33420214	33422738	ccdc103	protein_coding	coiled-coil domain containing 103	inner dynein arm assembly; heart looping; determination of left/right symmetry; cilium movement; epithelial cilium movement involved in extracellular fluid movement; embryonic heart tube morphogenesis; heart jogging; axonemal dynein complex assembly; cell projection organization		cytoplasm; cell projection; extracellular region; cilium; motile cilium; axoneme; outer dynein arm	3.45639	0.000848843	0.0544899
si:ch211-267e7.3	ENSDARG00000075487	70	341	125	14	7	8	22	58.1159	371.902	118.725	9.54099	6.51486	9.04641	22.4719	23.7305	151.859	48.479	3.89587	2.66021	3.69392	9.17594	2449	2	20555394	20599315	si:ch211-267e7.3	protein_coding	si:ch211-267e7.3	proteolysis	peptidase activity		-3.21787	0.000856173	0.0547013
phykpl	ENSDARG00000040566	25	10	30	247	57	262	363	20.7557	10.9062	28.494	168.33	53.0496	296.27	370.786	28.5891	15.0223	39.2479	231.86	73.0711	408.085	510.724	726	15	23443665	23451449	phykpl	protein_coding	5-phosphohydroxy-L-lysine phospho-lyase		catalytic activity; pyridoxal phosphate binding; transaminase activity		3.15639	0.000858014	0.0547013
si:ch211-225b11.1	ENSDARG00000002405	82	35	133	408	277	827	198	68.0786	38.1718	126.323	278.052	257.802	935.172	202.247	17.9036	10.0386	33.2211	73.1234	67.7981	245.936	53.1879	3802.5	5	20786772	20814588	si:ch211-225b11.1	protein_coding	si:ch211-225b11.1	transmembrane transport; neurotransmitter transport	neurotransmitter:sodium symporter activity; symporter activity	integral component of membrane; membrane; plasma membrane	2.74063	0.000869902	0.0552699
kazald3	ENSDARG00000053509	0	0	119	59	246	4	499	0	0	113.026	40.2084	228.951	4.5232	509.703	0	0	77.9491	27.73	157.897	3.11945	351.519	1450	8	42609777	42624454	kazald3	protein_coding	Kazal-type serine peptidase inhibitor domain 3	regulation of cell growth	protein binding; insulin-like growth factor binding	extracellular region	3.41673	0.00088828	0.0562456
igflr1	ENSDARG00000091650	2	0	4	38	48	178	7	1.66045	0	3.7992	25.897	44.6733	201.283	7.15014	1.33049	0	3.04423	20.7508	35.7959	161.284	5.72928	1248	15	37436430	37454153	igflr1	protein_coding	IGF-like family receptor 1		protein binding	membrane; integral component of membrane; plasma membrane	3.78493	0.000894412	0.056442
si:ch1073-322p19.1	ENSDARG00000075173	262	34	8	1953	453	160	729	217.519	37.0812	7.5984	1330.97	421.605	180.928	744.636	104.627	17.8361	3.65483	640.196	202.792	87.0265	358.17	2079	3	1096831	1106313	si:ch1073-322p19.1	protein_coding	si:ch1073-322p19.1		GTP binding		2.4549	0.000902475	0.0567584
rbm10	ENSDARG00000077400	248	261	123	41	104	14	175	205.896	284.652	116.825	27.9415	96.7922	15.8312	178.754	34.0156	47.0267	19.3004	4.61613	15.9908	2.61543	29.5314	6053	23	827248	900795	rbm10	protein_coding	RNA binding motif protein 10	regulation of apoptotic process; RNA splicing; regulation of alternative mRNA splicing, via spliceosome	nucleic acid binding; metal ion binding; RNA binding		-2.80053	0.000914309	0.057309
cpa2	ENSDARG00000010146	0	0	51	205	221	52	5	0	0	48.4398	139.707	205.684	58.8017	5.10724	0	0	36.1221	104.181	153.381	43.8491	3.80853	1341	25	16590636	16600811	cpa2	protein_coding	carboxypeptidase A2 (pancreatic)	proteolysis	zinc ion binding; metallocarboxypeptidase activity; carboxypeptidase activity	extracellular space	3.77633	0.000927663	0.0576946
zgc:174862	ENSDARG00000077571	1	0	227	316	70	4	262	0.830227	0	215.605	215.354	65.1486	4.5232	267.62	0.329979	0	85.6934	85.5937	25.8937	1.79778	106.367	2516	23	43320903	43393589	zgc:174862	protein_coding	zgc:174862		GTP binding		3.42126	0.00092736	0.0576946
si:ch73-132f6.5	ENSDARG00000104660	86	348	447	1	3	7	289	71.3995	379.536	424.561	0.681499	2.79208	7.91561	295.199	29.7746	158.272	177.048	0.284195	1.16434	3.30092	123.102	2398	1	10074343	10114016	si:ch73-132f6.5	protein_coding	si:ch73-132f6.5				-3.54772	0.000929758	0.0576946
si:dkey-52l18.4	ENSDARG00000075092	205	132	226	0	166	0	1	170.197	143.962	214.655	0	154.495	0	1.02145	195.18	165.094	246.164	0	177.174	0	1.17139	872	15	29322203	29326254	si:dkey-52l18.4	protein_coding	si:dkey-52l18.4			membrane; integral component of membrane	-3.77789	0.000934123	0.0577729
ehd3	ENSDARG00000007869	66	54	64	528	255	627	81	54.795	58.8936	60.7872	359.832	237.327	709.012	82.7374	20.4459	21.9752	22.6818	134.265	88.5549	264.557	30.8721	2680	20	38201644	38241859	ehd3	protein_coding	EH-domain containing 3	endocytic recycling; cilium assembly	protein binding; GTP binding; calcium ion binding	cell	2.71185	0.000938888	0.0578753
dachc	ENSDARG00000003142	1583	736	1142	444	577	14	1080	1314.25	802.698	1084.67	302.586	537.011	15.8312	1103.16	1745.35	1066	1440.47	401.84	713.162	21.0242	1465.03	753	1	30585140	30689004	dachc	protein_coding	dachshund c	regulation of transcription, DNA-templated		nucleus; transcription factor complex	-2.81297	0.000945444	0.0580658
CU462878.1	ENSDARG00000090072	0	8	142	24	54	198	176	0	8.72498	134.872	16.356	50.2575	223.899	179.775	0	1.66857	25.793	3.12794	9.6113	42.8186	34.3804	5229	17	8574646	8592824	CU462878.1	protein_coding	keratinocyte associated protein 3			membrane; integral component of membrane	3.28557	0.000948217	0.0580658
si:dkey-187i8.2	ENSDARG00000096624	22	177	11	0	1	4	6	18.265	193.04	10.4478	0	0.930695	4.5232	6.12869	9.27157	97.9899	5.30345	0	0.472434	2.29604	3.11101	1970	12	7149448	7157527	si:dkey-187i8.2	protein_coding	si:dkey-187i8.2		carbohydrate binding	membrane; integral component of membrane	-3.71067	0.000963343	0.0587987
gpx7	ENSDARG00000091511	0	1	3	134	0	100	108	0	1.09062	2.8494	91.3209	0	113.08	110.316	0	1.12551	2.94056	94.2424	0	116.698	113.846	969	23	42219613	42232124	gpx7	protein_coding	glutathione peroxidase 7	oxidation-reduction process; response to oxidative stress; cellular oxidant detoxification	glutathione peroxidase activity; oxidoreductase activity; peroxidase activity		4.01876	0.000979265	0.0595751
si:ch211-229d2.5	ENSDARG00000079119	0	113	3037	4	4	0	5	0	123.24	2884.54	2.726	3.72278	0	5.10724	0	102.02	2387.87	2.25662	3.08177	0	4.22785	1208	15	19797918	19803478	si:ch211-229d2.5	protein_coding	si:ch211-229d2.5				-3.69037	0.000992648	0.0601926
mmp25b	ENSDARG00000010556	163	98	5	0	141	4	126	135.327	106.881	4.749	0	131.228	4.5232	128.703	78.5871	62.0679	2.75784	0	76.2067	2.62672	74.7402	1722	12	4260779	4278329	mmp25b	protein_coding	matrix metallopeptidase 25b	proteolysis; inflammatory response; extracellular matrix organization; sensory neuron axon guidance; collagen catabolic process	zinc ion binding; metalloendopeptidase activity; metallopeptidase activity; hydrolase activity; metal ion binding; peptidase activity	integral component of membrane; extracellular matrix; extracellular space	-3.31337	0.00101112	0.0611136
emp1	ENSDARG00000069632	138	174	136	23	7	3	22	114.571	189.768	129.173	15.6745	6.51486	3.3924	22.4719	159.348	263.934	179.656	21.8004	9.061	4.71822	31.2543	719	1	45323142	45330451	emp1	protein_coding	epithelial membrane protein 1			integral component of membrane; membrane; plasma membrane	-3.2536	0.00103684	0.0624653
zgc:174917	ENSDARG00000073820	54	1	266	0	0	0	2	44.8323	1.09062	252.647	0	0	0	2.0429	24.3455	0.592247	137.196	0	0	0	1.10937	1841.5	14	11504504	11507426	zgc:174917	protein_coding	zgc:174917	fatty acid alpha-oxidation	phytanoyl-CoA dioxygenase activity		-3.91811	0.00104865	0.0629732
pou4f2	ENSDARG00000069737	2915	533	645	381	113	135	131	2420.11	581.302	612.621	259.651	105.168	152.658	133.81	1149.7	276.153	291.031	123.35	49.9613	72.5217	63.5676	2105	1	36436936	36440301	pou4f2	protein_coding	POU class 4 homeobox 2	regulation of transcription, DNA-templated; heart development; brain development	DNA binding; DNA-binding transcription factor activity; sequence-specific DNA binding	nucleus	-2.37847	0.00105887	0.0633825
etnppl	ENSDARG00000035544	279	424	361	70	182	8	345	231.633	462.424	342.878	47.7049	169.386	9.04641	352.4	64.5758	128.917	95.589	13.2994	47.2223	2.522	98.2436	3587	7	60079302	60092321	etnppl	protein_coding	ethanolamine-phosphate phospho-lyase	embryonic hemopoiesis	catalytic activity; pyridoxal phosphate binding; transaminase activity; lyase activity; ethanolamine-phosphate phospho-lyase activity	mitochondrion	-2.88675	0.00109879	0.0655614
clec11a	ENSDARG00000079107	2	0	0	41	5	165	1	1.66045	0	0	27.9415	4.65347	186.582	1.02145	2.26838	0	0	38.1714	6.3572	254.894	1.39542	732	20	3934516	3940286	clec11a	protein_coding	C-type lectin domain containing 11A	ossification	carbohydrate binding	extracellular space	3.95917	0.00110821	0.0655677
hpxb	ENSDARG00000051912	1	2	1	36	2	124	3	0.830227	2.18124	0.9498	24.534	1.86139	140.219	3.06435	0.594293	1.56138	0.679885	17.5619	1.33242	100.372	2.19352	1397	16	2394193	2414063	hpxb	protein_coding	hemopexin b	heme metabolic process	metal ion binding	extracellular space	3.69374	0.00110947	0.0655677
si:ch211-220i18.4	ENSDARG00000030262	1	350	11	0	3	0	7	0.830227	381.718	10.4478	0	2.79208	0	7.15014	0.64584	296.941	8.12742	0	2.17198	0	5.56215	1285.5	23	9908940	9925568	si:ch211-220i18.4	protein_coding	si:ch211-220i18.4	protein phosphorylation; intracellular signal transduction; regulation of gene expression; spliceosomal complex assembly; regulation of mRNA processing	ATP binding; protein kinase activity; protein serine/threonine kinase activity; nucleotide binding	cytoplasm; nucleus	-3.71091	0.00110598	0.0655677
CU928129.2	ENSDARG00000097815	52	250	65	8	40	2	49	43.1718	272.656	61.737	5.45199	37.2278	2.2616	50.051	60.6346	382.943	86.7093	7.65729	52.2862	3.17641	70.2963	712	5	69183255	69184273	CU928129.2	lincRNA					-3.2378	0.00112521	0.0662874
si:ch211-241b2.5	ENSDARG00000100899	1	0	0	256	1	3	4	0.830227	0	0	174.464	0.930695	3.3924	4.0858	0.594718	0	0	124.974	0.666687	2.43009	2.92679	1396	21	2395224	2415808	si:ch211-241b2.5	protein_coding	si:ch211-241b2.5	signal transduction; cell surface receptor signaling pathway; immune response; cellular response to lipopolysaccharide; T cell costimulation; positive regulation of T cell proliferation; negative regulation of T cell proliferation		membrane; integral component of membrane; external side of plasma membrane; cell surface	4.02965	0.00115564	0.0678657
WDR31	ENSDARG00000073808	0	1	2	29	2	121	1	0	1.09062	1.8996	19.7635	1.86139	136.827	1.02145	0	0.800163	1.39369	14.5	1.36566	100.387	0.749412	1363	5	9983350	10002260	WDR31	protein_coding	WD repeat domain 31		protein binding		3.81472	0.00117383	0.0681935
grin3a	ENSDARG00000075802	3	6	47	126	135	43	315	2.49068	6.54373	44.6406	85.8689	125.644	48.6244	321.756	0.764482	2.00851	13.7018	26.3563	38.5647	14.9246	98.7589	3258	10	4279521	4316015	grin3a	protein_coding	glutamate receptor, ionotropic, N-methyl-D-aspartate 3A	ion transport; ion transmembrane transport; regulation of postsynaptic membrane potential; modulation of chemical synaptic transmission; ionotropic glutamate receptor signaling pathway; synaptic transmission, glutamatergic	signaling receptor activity; ionotropic glutamate receptor activity; ion channel activity; glutamate receptor activity; ligand-gated ion channel activity; transmitter-gated ion channel activity involved in regulation of postsynaptic membrane potential	membrane; integral component of membrane; plasma membrane; postsynaptic density membrane; postsynaptic membrane; cell junction; synapse	3.06823	0.00117487	0.0681935
vstm4b	ENSDARG00000053186	11	26	57	304	16	259	47	9.1325	28.3562	54.1386	207.176	14.8911	292.877	48.0081	8.50326	26.4024	50.4084	192.901	13.8651	272.698	44.7003	1074	12	2399130	2421670	vstm4b	protein_coding	V-set and transmembrane domain containing 4b			membrane; integral component of membrane	2.95922	0.00117588	0.0681935
trim35-27	ENSDARG00000035009	173	584	15	8	23	25	252	143.629	636.923	14.247	5.45199	21.406	28.27	257.405	67.6858	300.152	6.71395	2.56927	10.0876	13.3223	121.303	2122	14	757435	763744	trim35-27	protein_coding	tripartite motif containing 35-27		zinc ion binding; metal ion binding		-3.11008	0.00116918	0.0681935
trpc7b	ENSDARG00000079469	22	4	80	183	117	261	52	18.265	4.36249	75.984	124.714	108.891	295.139	53.1153	7.2308	1.72703	30.0808	49.3723	43.1082	116.84	21.0275	2526	14	1719367	1764669	trpc7b	protein_coding	transient receptor potential cation channel, subfamily C, member 7b	ion transport; transmembrane transport; calcium ion transmembrane transport; manganese ion transport; single fertilization; regulation of cytosolic calcium ion concentration	protein binding; calcium channel activity; ion channel activity; store-operated calcium channel activity; inositol 1,4,5 trisphosphate binding	integral component of membrane; membrane; integral component of plasma membrane; cation channel complex	3.0628	0.00119981	0.0693657
kdm7aa	ENSDARG00000018111	148	14	402	1153	81	1038	524	122.874	15.2687	381.82	785.768	75.3863	1173.77	535.239	54.9033	6.82248	170.607	351.103	33.6847	524.473	239.16	2238	4	22484830	22519525	kdm7aa	protein_coding	lysine (K)-specific demethylase 7Aa	oxidation-reduction process; nervous system development; chromatin organization; midbrain development; histone H3-K9 demethylation; histone H4-K20 demethylation; histone H3-K36 demethylation; histone H3-K27 demethylation	metal ion binding; oxidoreductase activity; dioxygenase activity; histone demethylase activity (H3-K9 specific); histone demethylase activity (H4-K20 specific); histone demethylase activity (H3-K36 specific); histone demethylase activity (H3-K27 specific); 2-oxoglutarate-dependent dioxygenase activity	nucleus	3.02502	0.00121631	0.07009
sema7a	ENSDARG00000078707	678	548	350	283	7	3	11	562.894	597.661	332.43	192.864	6.51486	3.3924	11.2359	250.231	265.686	147.779	85.7365	2.89614	1.50807	4.99486	2249.5	25	26844028	26867782	sema7a	protein_coding	semaphorin 7A	positive regulation of ERK1 and ERK2 cascade; regulation of inflammatory response; neural crest cell migration; positive regulation of cell migration; negative regulation of axon extension involved in axon guidance; negative chemotaxis; semaphorin-plexin signaling pathway; positive regulation of axon extension; integrin-mediated signaling pathway; positive regulation of macrophage cytokine produc…	protein binding; semaphorin receptor binding; chemorepellent activity; integrin binding	integral component of plasma membrane	-3.15313	0.00121987	0.07009
and3	ENSDARG00000056873	701	178	281	102	335	1	446	581.989	194.131	266.894	69.5129	311.783	1.1308	455.566	480.586	160.306	220.391	57.4012	257.459	0.933775	376.19	1211	10	22848556	22854758	and3	protein_coding	actinodin3				-3.03778	0.00122434	0.0701301
dlx2b	ENSDARG00000017174	4	0	180	182	1326	517	5	3.32091	0	170.964	124.033	1234.1	584.624	5.10724	2.18337	0	112.402	81.5469	811.375	384.368	3.35782	1521	1	30977936	30979707	dlx2b	protein_coding	distal-less homeobox 2b	regulation of transcription, DNA-templated; negative regulation of transcription by RNA polymerase II; positive regulation of transcription by RNA polymerase II; multicellular organism development; regulation of transcription by RNA polymerase II; cell differentiation	DNA binding; sequence-specific DNA binding; RNA polymerase II proximal promoter sequence-specific DNA binding; DNA-binding transcription factor activity	nucleus	3.63608	0.00125969	0.0718568
tbx5a	ENSDARG00000024894	0	0	1	242	5	3	10	0	0	0.9498	164.923	4.65347	3.3924	10.2145	0	0	0.671949	116.677	3.29216	2.4	7.22638	1413.5	5	72264192	72289648	tbx5a	protein_coding	T-box transcription factor 5a	regulation of transcription, DNA-templated; negative regulation of transcription by RNA polymerase II; animal organ morphogenesis; positive regulation of transcription by RNA polymerase II; multicellular organism development; heart development; heart morphogenesis; heart looping; retina morphogenesis in camera-type eye; embryonic heart tube development; optic nerve development; positive regulatio…	DNA-binding transcription factor activity; DNA binding; RNA polymerase II regulatory region sequence-specific DNA binding; DNA-binding transcription activator activity, RNA polymerase II-specific; protein binding; RNA polymerase II activating transcription factor binding; sequence-specific DNA binding; RNA polymerase II proximal promoter sequence-specific DNA binding; DNA-binding transcription fa…	nucleus; cytoplasm; actin cytoskeleton; protein-containing complex; protein-DNA complex	3.91695	0.0012622	0.0718568
CABZ01050280.1	ENSDARG00000117758	7	6	32	325	26	63	433	5.81159	6.54373	30.3936	221.487	24.1981	71.2405	442.287	1.75524	1.97636	9.17958	66.8944	7.30838	21.5163	133.581	3311	2	54430632	54447713	CABZ01050280.1	lincRNA					3.29546	0.00127428	0.0723234
sult2st1	ENSDARG00000033170	366	281	435	50	347	0	725	303.863	306.465	413.163	34.075	322.951	0	740.55	282.927	285.349	384.695	31.7271	300.699	0	689.526	1074	12	630295	645972	sult2st1	protein_coding	sulfotransferase family 2, cytosolic sulfotransferase 1		sulfotransferase activity; transferase activity; sulfurtransferase activity		-3.13477	0.00128902	0.0729376
pex11b	ENSDARG00000069147	518	264	312	75	155	0	223	430.058	287.924	296.338	51.1124	144.258	0	227.783	611.746	409.565	421.533	72.7062	205.203	0	324.016	703	19	24068223	24075097	pex11b	protein_coding	peroxisomal biogenesis factor 11 beta	peroxisome fission; regulation of peroxisome size		integral component of peroxisomal membrane; peroxisomal membrane; membrane; integral component of membrane	-3.19339	0.00131155	0.0739875
acox3	ENSDARG00000038865	451	204	471	88	248	21	406	374.432	222.487	447.356	59.9719	230.812	23.7468	414.708	100.357	59.632	119.902	16.074	61.8634	6.36473	111.152	3731	7	61764040	61806065	acox3	protein_coding	acyl-CoA oxidase 3, pristanoyl	oxidation-reduction process; fatty acid beta-oxidation; fatty acid metabolic process; lipid homeostasis; fatty acid beta-oxidation using acyl-CoA oxidase	oxidoreductase activity, acting on the CH-CH group of donors; acyl-CoA oxidase activity; FAD binding; flavin adenine dinucleotide binding; fatty acid binding; pristanoyl-CoA oxidase activity	peroxisome	-2.48317	0.00131837	0.0741476
tmem241	ENSDARG00000090685	181	525	174	23	311	0	223	150.271	572.577	165.265	15.6745	289.446	0	227.783	212.098	808.153	233.261	22.1235	408.534	0	321.5	708.5	24	36227074	36238054	tmem241	protein_coding	transmembrane protein 241	transmembrane transport; GDP-fucose transmembrane transport; nucleobase-containing compound transport; carbohydrate derivative transport	transmembrane transporter activity; nucleotide-sugar transmembrane transporter activity; GDP-fucose transmembrane transporter activity; antiporter activity	membrane; integral component of membrane; Golgi apparatus	-3.24029	0.00132925	0.0745339
dnai1.2	ENSDARG00000038788	13	5	57	265	43	161	7	10.793	5.45311	54.1386	180.597	40.0199	182.059	7.15014	7.30982	3.69327	36.6668	122.314	27.1046	123.304	4.84263	1476.5	21	17956024	17982845	dnai1.2	protein_coding	dynein, axonemal, intermediate chain 1, paralog 2	microtubule-based movement; cilium movement; outer dynein arm assembly	protein binding; ATP-dependent microtubule motor activity, plus-end-directed; dynein light chain binding; dynein heavy chain binding	outer dynein arm	3.14808	0.00134728	0.0749774
mpdu1a	ENSDARG00000035562	1	1	122	39	48	194	7	0.830227	1.09062	115.876	26.5785	44.6733	219.375	7.15014	0.308749	0.405587	43.0924	9.88414	16.6134	81.5825	2.65903	2689	5	24179307	24185865	mpdu1a	protein_coding	mannose-P-dolichol utilization defect 1a	oligosaccharide biosynthetic process		membrane; integral component of membrane	3.33964	0.00134924	0.0749774
cyth4a	ENSDARG00000038011	0	611	13	1	1	8	2	0	666.37	12.3474	0.681499	0.930695	9.04641	2.0429	0	230.978	4.27986	0.236222	0.322598	3.13567	0.70811	2885	3	29487300	29508959	cyth4a	protein_coding	cytohesin 4a	regulation of ARF protein signal transduction; epiboly involved in gastrulation with mouth forming second	ARF guanyl-nucleotide exchange factor activity		-3.35239	0.00134364	0.0749774
CR318624.2	ENSDARG00000113438	0	9	0	5	7	212	230	0	9.8156	0	3.4075	6.51486	239.73	234.933	0	7.5129	0	2.60811	4.9865	183.49	179.819	1306.5	24	9003998	9016244	CR318624.2	protein_coding	ADP-ribosyl cyclase/cyclic ADP-ribose hydrolase 1-like		NAD nucleosidase activity		3.77612	0.00135459	0.0750262
si:ch211-133l5.7	ENSDARG00000095633	2	234	138	0	36	3	78	1.66045	255.206	131.072	0	33.505	3.3924	79.673	1.23454	189.744	97.4516	0	24.9108	2.52223	59.2364	1345	8	20832584	20838342	si:ch211-133l5.7	protein_coding	si:ch211-133l5.7			membrane; integral component of membrane	-3.32069	0.00135818	0.0750262
arl15a	ENSDARG00000076040	7	3	49	218	104	114	8	5.81159	3.27187	46.5402	148.567	96.7922	128.911	8.17159	7.3425	4.13375	58.8	187.703	122.29	162.87	10.3242	791.5	5	40294595	40469403	arl15a	protein_coding	ADP-ribosylation factor-like 15a		GTP binding; nucleotide binding		3.31802	0.00136713	0.0752974
frmpd1a	ENSDARG00000079074	2	5	74	64	7	274	1	1.66045	5.45311	70.2852	43.6159	6.51486	309.839	1.02145	2.84081	9.32953	120.248	74.6209	11.146	530.093	1.74756	584.5	1	21893289	21909608	frmpd1a	protein_coding	FERM and PDZ domain containing 1a		protein binding	cytoskeleton	3.20283	0.00137538	0.0755282
dld	ENSDARG00000020219	126	635	620	36	283	54	223	104.609	692.545	588.876	24.534	263.387	61.0633	227.783	31.3293	207.411	176.363	7.3477	78.8819	18.2879	68.219	3339	13	6075572	6081803	dld	protein_coding	deltaD	cell communication; multicellular organism development; Notch signaling pathway	calcium ion binding	integral component of membrane; membrane	-2.45798	0.00139809	0.0761268
atp2a1l	ENSDARG00000035458	2	16	116	87	218	183	50	1.66045	17.45	110.177	59.2904	202.891	206.937	51.0724	0.44865	4.71493	29.7695	16.0201	54.8207	55.9137	13.7996	3701	12	13244149	13263658	atp2a1l	protein_coding	ATPase sarcoplasmic/endoplasmic reticulum Ca2 transporting 1, like	calcium ion transmembrane transport; proton transmembrane transport; cellular calcium ion homeostasis; calcium ion transport; ion transport	ATP binding; calcium transmembrane transporter activity, phosphorylative mechanism; proton-exporting ATPase activity, phosphorylative mechanism; nucleotide binding	integral component of membrane; endoplasmic reticulum; sarcoplasmic reticulum membrane; membrane	3.03229	0.00139855	0.0761268
pou5f3	ENSDARG00000044774	5	349	2	1	10	1	13	4.15113	380.627	1.8996	0.681499	9.30695	1.1308	13.2788	1.67655	153.727	0.767205	0.275242	3.75886	0.456705	5.36302	2476	21	13685853	13690712	pou5f3	protein_coding	POU domain, class 5, transcription factor 3	regulation of transcription, DNA-templated	DNA binding; DNA-binding transcription factor activity; sequence-specific DNA binding	nucleus	-3.31134	0.00139723	0.0761268
rbpjl	ENSDARG00000074148	0	3	0	1	109	252	1	0	3.27187	0	0.681499	101.446	284.962	1.02145	0	2.12735	0	0.443107	65.9595	185.281	0.664141	1538	6	52757433	52796212	rbpjl	protein_coding	recombination signal binding protein for immunoglobulin kappa J region-like	regulation of transcription, DNA-templated; regulation of transcription by RNA polymerase II; positive regulation of transcription by RNA polymerase II	DNA binding; DNA-binding transcription factor activity; RNA polymerase II proximal promoter sequence-specific DNA binding; DNA-binding transcription activator activity, RNA polymerase II-specific; sequence-specific DNA binding	nucleus; transcription factor complex	3.9396	0.00141038	0.0765468
dkk2	ENSDARG00000076420	89	2	1	719	149	17	184	73.8902	2.18124	0.9498	489.998	138.673	19.2236	187.947	54.4511	1.6074	0.699926	361.089	102.191	14.1663	138.502	1357	1	50392716	50438247	dkk2	protein_coding	dickkopf WNT signaling pathway inhibitor 2	multicellular organism development; negative regulation of Wnt signaling pathway; negative regulation of canonical Wnt signaling pathway; liver development; neuromast development; negative regulation of signaling receptor activity	co-receptor binding; receptor antagonist activity	extracellular region; extracellular space	2.78188	0.00142426	0.0770759
dnd1	ENSDARG00000022813	107	31	1	1	2	0	2	88.8343	33.8093	0.9498	0.681499	1.86139	0	2.0429	40.5081	15.4169	0.433105	0.310761	0.848787	0	0.931554	2193	14	7397804	7409364	dnd1	protein_coding	DND microRNA-mediated repression inhibitor 1	heart contraction; multicellular organism development; germ cell migration; positive regulation of gene expression; regulation of cell motility; germ cell development; mRNA stabilization; negative regulation of gene silencing by miRNA	nucleic acid binding; RNA binding; mRNA binding; mRNA 3'-UTR binding	nucleus; cytoplasm; P granule; germ cell nucleus	-3.77218	0.00143988	0.0776949
usp31	ENSDARG00000074017	63	48	83	651	182	292	118	52.3043	52.3499	78.8334	443.656	169.386	330.194	120.531	13.5049	13.5166	20.3546	114.551	43.7352	85.2553	31.1208	3873	3	45195219	45250924	usp31	protein_coding	ubiquitin specific peptidase 31	ubiquitin-dependent protein catabolic process; protein deubiquitination	thiol-dependent ubiquitinyl hydrolase activity		2.48799	0.00144656	0.07783
il12a	ENSDARG00000038878	0	1	2	105	86	27	4	0	1.09062	1.8996	71.5574	80.0397	30.5316	4.0858	0	1.14923	2.00169	75.403	84.3411	32.1724	4.30537	949	15	1440364	1448705	il12a	protein_coding	interleukin 12a	response to molecule of bacterial origin; response to lipopolysaccharide; response to exogenous dsRNA			3.7945	0.00149554	0.0795858
rai14	ENSDARG00000039974	250	48	393	948	896	2195	455	207.557	52.3499	373.271	646.061	833.902	2482.11	464.759	42.0496	10.6057	75.6222	130.888	168.943	502.858	94.1571	4936	21	19547806	19608698	rai14	protein_coding	retinoic acid induced 14		protein binding; actin binding		2.74479	0.00150057	0.0795858
notch1b	ENSDARG00000052094	5	35	17	119	14	316	20	4.15113	38.1718	16.1466	81.0984	13.0297	357.333	20.429	0.533496	4.90577	2.07513	10.4226	1.67456	45.9238	2.6255	7781	5	65679595	65782785	notch1b	protein_coding	notch receptor 1b	regulation of transcription, DNA-templated; multicellular organism development; Notch signaling pathway; cell differentiation; regulation of developmental process; hematopoietic progenitor cell differentiation; heterophilic cell-cell adhesion via plasma membrane cell adhesion molecules; hematopoietic stem cell differentiation; ventral spinal cord interneuron differentiation; establishment or main…	protein binding; calcium ion binding; signaling receptor activity; metal ion binding	integral component of membrane; plasma membrane; protein-containing complex	2.88652	0.00149263	0.0795858
znf408	ENSDARG00000036043	197	42	212	2	12	1	329	163.555	45.8061	201.358	1.363	11.1683	1.1308	336.057	66.1094	18.515	81.3895	0.550929	4.51428	0.457074	135.835	2474	7	38744924	38750197	znf408	protein_coding	zinc finger protein 408	retina vasculature development in camera-type eye	protein binding; nucleic acid binding	nucleus	-3.34983	0.00149789	0.0795858
oclna	ENSDARG00000005108	2	7	584	256	174	194	7	1.66045	7.63435	554.683	174.464	161.941	219.375	7.15014	0.639005	2.93799	213.463	67.1402	62.3209	84.4239	2.75164	2598.5	10	2924775	2943474	oclna	protein_coding	occludin a	bicellular tight junction assembly		integral component of membrane; membrane; bicellular tight junction; plasma membrane; cell junction	3.20709	0.00149977	0.0795858
loxl3b	ENSDARG00000039563	21	21	95	546	9	456	373	17.4348	22.9031	90.231	372.099	8.37625	515.645	381	11.709	15.3815	60.5984	249.898	5.62542	346.303	255.877	1489	13	15234521	15404571	loxl3b	protein_coding	lysyl oxidase-like 3b	oxidation-reduction process; endocytosis; inflammatory response; embryonic viscerocranium morphogenesis; collagen fibril organization; peptidyl-lysine oxidation; lung development; spinal cord development; roof of mouth development; somite development; fibronectin fibril organization; negative regulation of T-helper 17 cell lineage commitment; positive regulation of integrin-mediated signaling pat…	copper ion binding; scavenger receptor activity; oxidoreductase activity, acting on the CH-NH2 group of donors, oxygen as acceptor; metal ion binding; oxidoreductase activity; protein-lysine 6-oxidase activity; fibronectin binding	membrane; nucleus; cytoplasm; extracellular region; extracellular space	3.23001	0.00152707	0.0807613
rnf24	ENSDARG00000036965	376	8	133	1576	469	1180	1246	312.165	8.72498	126.323	1074.04	436.496	1334.35	1272.73	359.224	10.0402	145.366	1235.95	502.297	1535.5	1464.59	869	1	41770842	41817784	rnf24	protein_coding	ring finger protein 24	protein ubiquitination	zinc ion binding; metal ion binding; ubiquitin protein ligase activity	membrane; integral component of membrane; endomembrane system; Golgi apparatus	2.99568	0.00154744	0.081448
synpr	ENSDARG00000044278	0	0	210	324	808	1	190	0	0	199.458	220.806	752.001	1.1308	194.075	0	0	141.46	156.6	533.334	0.801987	137.642	1410	6	41223204	41229787	synpr	protein_coding	synaptoporin		syntaxin-1 binding	membrane; synaptic vesicle; integral component of membrane; synaptic vesicle membrane	3.36143	0.00154881	0.081448
si:ch73-14h1.2	ENSDARG00000060622	1	0	5	2	127	230	43	0.830227	0	4.749	1.363	118.198	260.084	43.9223	0.286384	0	1.63815	0.470162	40.7721	89.7152	15.1508	2899	2	20539402	20555743	si:ch73-14h1.2	protein_coding	si:ch73-14h1.2			membrane; integral component of membrane	3.54559	0.00157157	0.0824121
si:dkey-9c18.3	ENSDARG00000096579	0	0	2	0	129	235	15	0	0	1.8996	0	120.06	265.738	15.3217	0	0	3.15548	0	199.435	441.426	25.4514	602	1	55476002	55477135	si:dkey-9c18.3	protein_coding	si:dkey-9c18.3				3.83023	0.001597	0.0830442
oc90	ENSDARG00000001721	374	13	13	1	36	1	6	310.505	14.1781	12.3474	0.681499	33.505	1.1308	6.12869	492.865	22.5049	19.599	1.08174	53.1825	1.79492	9.72808	630	2	42942552	42960353	oc90	protein_coding	otoconin 90	phospholipid metabolic process; arachidonic acid secretion; otolith development; lipid catabolic process	phospholipase A2 activity; calcium ion binding	extracellular region	-3.39501	0.00159634	0.0830442
ugt5f1	ENSDARG00000054835	3	375	5	0	2	12	4	2.49068	408.983	4.749	0	1.86139	13.5696	4.0858	1.45995	239.732	2.7837	0	1.09108	7.95405	2.39496	1706	18	1249617	1270220	ugt5f1	protein_coding	UDP glucuronosyltransferase 5 family, polypeptide F1		transferase activity, transferring hexosyl groups; transferase activity; transferase activity, transferring glycosyl groups; UDP-glycosyltransferase activity; glucuronosyltransferase activity	membrane; integral component of membrane; intracellular membrane-bounded organelle	-3.32345	0.001591	0.0830442
micall2b	ENSDARG00000017834	149	484	62	35	10	2	29	123.704	527.861	58.8876	23.8525	9.30695	2.2616	29.622	34.8167	148.568	16.574	6.71333	2.61946	0.636533	8.33718	3553	1	9459760	9486214	micall2b	protein_coding	mical-like 2b	actin cytoskeleton organization; swimming behavior	protein binding; metal ion binding	microtubule organizing center; filamentous actin	-3.20363	0.00161253	0.083618
stard3	ENSDARG00000017809	87	8	399	582	196	478	73	72.2297	8.72498	378.97	396.632	182.416	540.523	74.5658	42.5131	5.13536	223.055	233.451	107.367	318.142	43.888	1699	19	4968947	4985996	stard3	protein_coding	StAR-related lipid transfer (START) domain containing 3	lipid transport; cholesterol transport; vesicle tethering to endoplasmic reticulum	lipid binding; cholesterol binding; protein homodimerization activity; cholesterol transfer activity	membrane; integral component of membrane; late endosome; endoplasmic reticulum membrane; endosome; late endosome membrane; organelle membrane contact site; endoplasmic reticulum-endosome membrane contact site	2.81902	0.00162472	0.0840162
dact2	ENSDARG00000056986	0	3	17	103	436	11	280	0	3.27187	16.1466	70.1944	405.783	12.4388	286.006	0	1.08304	5.34479	23.2355	134.321	4.11745	94.6725	3021	13	43400443	43407199	dact2	protein_coding	dishevelled-binding antagonist of beta-catenin 2				3.26661	0.00164331	0.0842749
pip5k1ba	ENSDARG00000044295	362	284	413	75	27	3	152	300.542	309.737	392.267	51.1124	25.1288	3.3924	155.26	191.611	197.473	250.091	32.5868	16.0209	2.16283	98.9864	1568.5	10	15881309	15919839	pip5k1ba	protein_coding	phosphatidylinositol-4-phosphate 5-kinase, type I, beta a	phosphatidylinositol metabolic process; phosphorylation; phosphatidylinositol phosphorylation	phosphatidylinositol phosphate kinase activity; transferase activity; ATP binding; nucleotide binding; kinase activity		-3.06149	0.00163918	0.0842749
spag6	ENSDARG00000020158	0	15	0	48	5	193	8	0	16.3593	0	32.712	4.65347	218.245	8.17159	0	4.99903	0	9.99601	1.42199	66.6905	2.49705	3272.5	24	17269849	17279904	spag6	protein_coding	sperm associated antigen 6		protein binding		3.56843	0.00163577	0.0842749
aoc2	ENSDARG00000014646	159	6	124	703	512	254	1527	132.006	6.54373	117.775	479.094	476.516	287.223	1559.75	110.976	5.50125	99.0123	402.769	400.602	241.466	1311.27	1189.5	3	32924185	32934359	aoc2	protein_coding	amine oxidase copper containing 2	oxidation-reduction process; amine metabolic process; visual perception	copper ion binding; primary amine oxidase activity; quinone binding; metal ion binding; oxidoreductase activity	plasma membrane	2.79754	0.00169644	0.0867606
ankrd1a	ENSDARG00000075263	0	1	0	57	385	5	6	0	1.09062	0	38.8454	358.317	5.65401	6.12869	0	0.83894	0	29.8811	275.629	4.34923	4.71438	1300	17	23462972	23472265	ankrd1a	protein_coding	ankyrin repeat domain 1a (cardiac muscle)	regulation of transcription by RNA polymerase II	protein binding; RNA polymerase II-specific DNA-binding transcription factor binding	nucleus	3.82885	0.00171516	0.087478
bmb	ENSDARG00000096603	0	5	0	202	129	6	415	0	5.45311	0	137.663	120.06	6.78481	423.901	0	6.33346	0	159.887	139.442	7.88015	492.336	861	25	36292057	36310015	bmb	protein_coding	brambleberry	karyogamy; pronuclear fusion; karyomere membrane fusion		membrane; integral component of membrane; nucleus; nuclear membrane	3.60743	0.00174538	0.088698
znfl2a	ENSDARG00000008333	1119	10	297	140	125	1	148	929.024	10.9062	282.091	95.4099	116.337	1.1308	151.174	986.225	11.5777	299.459	101.284	123.5	1.20043	160.482	942	2	118225	122164	znfl2a	protein_coding	zinc finger-like gene 2a		nucleic acid binding		-2.61285	0.00174861	0.088698
bpifcl	ENSDARG00000099980	2	384	37	0	242	9	206	1.66045	418.799	35.1426	0	225.228	10.1772	210.418	2.60259	656.425	55.0824	0	353.022	15.9517	329.81	638	9	343062	353894	bpifcl	protein_coding	BPI fold containing family C, like		lipid binding	extracellular space	-2.98477	0.00176175	0.0891214
zgc:77118	ENSDARG00000093176	46	94	130	6	144	2	86	38.1904	102.518	123.474	4.08899	134.02	2.2616	87.8446	23.4801	63.0301	75.9139	2.51398	82.3978	1.39047	54.0084	1626.5	15	35114784	35126632	zgc:77118	protein_coding	zgc:77118	macromolecule depalmitoylation	palmitoyl hydrolase activity; thiolester hydrolase activity; palmitoyl-(protein) hydrolase activity	lysosome	-2.97334	0.0017799	0.0897957
camk2a	ENSDARG00000053617	214	462	31	31	34	28	6	177.669	503.867	29.4438	21.1265	31.6436	31.6624	6.12869	124.374	352.725	20.6117	14.7893	22.1516	22.1648	4.2903	1428.5	21	43897128	43952958	camk2a	protein_coding	calcium/calmodulin-dependent protein kinase II alpha	protein phosphorylation; protein autophosphorylation; heart jogging	ATP binding; protein kinase activity; calmodulin binding; calmodulin-dependent protein kinase activity; nucleotide binding; protein serine/threonine kinase activity	cytoplasm; neuron projection	-2.85625	0.00181028	0.0905918
guf1	ENSDARG00000029088	1077	634	620	383	209	8	189	894.154	691.454	588.876	261.014	194.515	9.04641	193.054	330.801	255.81	217.86	96.5646	71.9627	3.3468	71.4221	2703	14	4295933	4321874	guf1	protein_coding	GUF1 homolog, GTPase	translation; positive regulation of translation	GTP binding; GTPase activity; hydrolase activity; nucleotide binding; ribosome binding	membrane; mitochondrion; mitochondrial inner membrane; mitochondrial matrix	-2.78886	0.0018074	0.0905918
tbc1d15	ENSDARG00000057218	191	82	874	767	536	2047	845	158.573	89.431	830.125	522.71	498.852	2314.75	863.124	67.3062	37.9588	352.345	221.863	211.737	982.491	366.352	2356	18	17002164	17020231	tbc1d15	protein_coding	TBC1 domain family, member 15	intracellular protein transport; activation of GTPase activity	Rab GTPase binding; GTPase activator activity	cell	2.54509	0.00180164	0.0905918
slc26a1	ENSDARG00000029832	4	1	1	1	485	626	8	3.32091	1.09062	0.9498	0.681499	451.387	707.881	8.17159	1.29596	0.425609	0.370654	0.265951	176.151	276.246	3.18891	2562.5	21	20324562	20329541	slc26a1	protein_coding	solute carrier family 26 member 1	transmembrane transport; chloride transport; sulfate transport; oxalate transport; chloride transmembrane transport; anion transmembrane transport; bicarbonate transport; sulfate transmembrane transport	secondary active sulfate transmembrane transporter activity; sulfate transmembrane transporter activity; chloride transmembrane transporter activity; oxalate transmembrane transporter activity; antiporter activity; bicarbonate transmembrane transporter activity; anion:anion antiporter activity	integral component of membrane; membrane; integral component of plasma membrane	3.68533	0.00184891	0.09203
sst1.1	ENSDARG00000040799	966	290	1593	119	3554	2	20349	801.999	316.28	1513.03	81.0984	3307.69	2.2616	20785.5	1157.29	456.393	2183.31	117.025	4773	3.2635	29993.5	693	15	36156986	36158851	sst1.1	protein_coding	somatostatin 1, tandem duplicate 1	regulation of cell migration; signal transduction	hormone activity	extracellular region; extracellular space	-2.82537	0.00184627	0.09203
lrrc45	ENSDARG00000014005	1	4	46	279	2	118	126	0.830227	4.36249	43.6908	190.138	1.86139	133.435	128.703	0.428726	2.25277	22.5617	98.1865	0.961213	68.905	66.4614	1936.5	12	2993523	3019847	lrrc45	protein_coding	leucine rich repeat containing 45		protein binding		3.459	0.001869	0.092782
ubxn8	ENSDARG00000098902	55	4	68	276	123	475	190	45.6625	4.36249	64.5864	188.094	114.475	537.131	194.075	44.5705	4.25816	63.0419	183.596	111.738	524.286	189.434	1024.5	10	7623698	7636340	ubxn8	protein_coding	UBX domain protein 8	ubiquitin-dependent ERAD pathway	protein binding	membrane; integral component of membrane	2.96923	0.00189666	0.0939047
polm	ENSDARG00000103470	130	5	40	2	3	0	2	107.93	5.45311	37.992	1.363	2.79208	0	2.0429	60.7369	3.06872	21.3799	0.767022	1.57123	0	1.14963	1777	10	45015225	45029041	polm	protein_coding	polymerase (DNA directed), mu	DNA repair; double-strand break repair via nonhomologous end joining; base-excision repair; DNA biosynthetic process; DNA metabolic process	DNA binding; DNA-directed DNA polymerase activity; DNA polymerase activity; nucleotidyltransferase activity; transferase activity; metal ion binding	nucleus	-3.60929	0.00190473	0.0940543
arhgap27l	ENSDARG00000061798	1	4	61	14	9	285	7	0.830227	4.36249	57.9378	9.54099	8.37625	322.278	7.15014	0.161523	0.848733	11.2719	1.85622	1.62962	62.7001	1.39108	5140	3	22375596	22422169	arhgap27l	protein_coding	Rho GTPase activating protein 27, like	signal transduction; positive regulation of GTPase activity; regulation of GTPase activity	protein binding; GTPase activator activity	cytoplasm	3.07963	0.00193279	0.0951871
sowahab	ENSDARG00000079125	394	320	236	67	28	48	12	327.109	348.999	224.153	45.6604	26.0594	54.2785	12.2574	45.2809	48.3111	31.0289	6.32066	3.60734	7.51363	1.69676	7224	14	22447662	22454885	sowahab	protein_coding	sosondowah ankyrin repeat domain family member Ab		protein binding		-2.53569	0.00199116	0.0978033
matn1	ENSDARG00000030215	0	6	7	182	2	126	3	0	6.54373	6.6486	124.033	1.86139	142.481	3.06435	0	4.46824	4.53984	84.693	1.27101	97.2898	2.09242	1464.5	19	43314700	43338280	matn1	protein_coding	matrilin 1	cartilage development; growth plate cartilage chondrocyte morphogenesis	calcium ion binding; extracellular matrix structural constituent	collagen-containing extracellular matrix; extracellular space; extracellular matrix	3.44191	0.00200498	0.0982231
swap70b	ENSDARG00000057286	47	18	381	728	820	495	28	39.0207	19.6312	361.874	496.131	763.17	559.747	28.6006	58.2398	29.3003	540.11	740.495	1139.06	835.443	42.6874	670	18	16876833	16916840	swap70b	protein_coding	switching B cell complex subunit SWAP70b	convergent extension involved in axis elongation; convergent extension involved in gastrulation; convergent extension; regulation of exit from mitosis; positive regulation of oligodendrocyte differentiation	calcium ion binding	cytoplasm; nucleus	3.02056	0.0020447	0.099906
si:dkey-23a13.17	ENSDARG00000105328	0	0	1	9	31	60	19	0	0	0.9498	6.13349	28.8515	67.8481	19.4075	0	0	1.31917	8.51874	40.0716	94.2334	26.9549	720	7	5964296	5965015	si:dkey-23a13.17	protein_coding	si:dkey-23a13.17	nucleosome assembly; regulation of transcription, DNA-templated; negative regulation of DNA recombination; nucleosome positioning; chromosome condensation; negative regulation of chromatin silencing	DNA binding; double-stranded DNA binding; nucleosomal DNA binding	nucleus; nucleosome; chromosome	3.81173	0.00205176	0.0999718
pimr208	ENSDARG00000078162	0	1	0	23	36	69	2	0	1.09062	0	15.6745	33.505	78.0253	2.0429	0	1.25	0	17.965	38.4012	89.4272	2.34143	872.5	16	9495583	9502154	pimr208	protein_coding	Pim proto-oncogene, serine/threonine kinase, related 208	regulation of mitotic cell cycle; negative regulation of apoptotic process; protein autophosphorylation; protein phosphorylation	protein serine/threonine kinase activity; ATP binding; protein kinase activity; nucleotide binding	cytoplasm	3.90186	0.00205679	0.0999718
HTR7	ENSDARG00000099854	180	3	93	1	26	0	8	149.441	3.27187	88.3314	0.681499	24.1981	0	8.17159	99.5609	2.17979	58.8484	0.45403	16.1213	0	5.4441	1501	12	16522472	16524727	HTR7	protein_coding	5-hydroxytryptamine receptor 7	G protein-coupled receptor signaling pathway; smooth muscle contraction; vasoconstriction; chemical synaptic transmission; circadian rhythm; signal transduction; G protein-coupled receptor signaling pathway, coupled to cyclic nucleotide second messenger; G protein-coupled serotonin receptor signaling pathway	G protein-coupled receptor activity; G protein-coupled serotonin receptor activity; neurotransmitter receptor activity	integral component of membrane; integral component of plasma membrane; membrane; plasma membrane; dendrite	-3.4371	0.00206711	0.100212
si:ch211-210b2.1	ENSDARG00000097620	5	33	157	195	105	338	17	4.15113	35.9905	149.119	132.892	97.7229	382.211	17.3646	1.21183	10.5066	43.5319	38.795	28.5281	111.578	5.06923	3425.5	15	618081	637162	si:ch211-210b2.1	protein_coding	si:ch211-210b2.1		nucleic acid binding	nucleus	2.89236	0.0020765	0.100406
si:ch211-79k12.1	ENSDARG00000079175	17	4	39	115	133	331	33	14.1139	4.36249	37.0422	78.3724	123.782	374.295	33.7078	7.67058	2.37092	20.1316	42.5937	67.273	203.421	18.3195	1840	16	24522824	24550029	si:ch211-79k12.1	protein_coding	si:ch211-79k12.1			membrane; integral component of membrane	3.05092	0.00208542	0.100575
ift140	ENSDARG00000031886	282	546	208	81	10	16	47	234.124	595.48	197.558	55.2014	9.30695	18.0928	48.0081	53.9705	137.271	45.5414	12.7251	2.14545	4.17077	11.0669	4338	24	37825634	37901493	ift140	protein_coding	intraflagellar transport 140 homolog (Chlamydomonas)	intraciliary retrograde transport; intraciliary transport	protein binding	axoneme; intraciliary transport particle A; ciliary basal body	-2.87653	0.00210272	0.100887
hbegfa	ENSDARG00000075121	25	70	409	555	413	299	1274	20.7557	76.3435	388.468	378.232	384.377	338.11	1301.33	16.1649	59.4576	302.545	294.573	299.359	263.325	1013.49	1284	14	7048930	7051940	hbegfa	protein_coding	heparin-binding EGF-like growth factor a	retina development in camera-type eye; positive regulation of cell population proliferation; response to wounding; epidermal growth factor receptor signaling pathway; sensory epithelium regeneration	growth factor activity; epidermal growth factor receptor binding	membrane; integral component of membrane; extracellular space	2.57522	0.00210228	0.100887
hhatla	ENSDARG00000039051	26	6	291	117	322	425	382	21.5859	6.54373	276.392	79.7354	299.684	480.59	390.193	5.24758	1.59079	67.1914	19.3838	72.8537	116.832	94.8568	4113.5	2	21333529	21352101	hhatla	protein_coding	hedgehog acyltransferase like, a	negative regulation of N-terminal protein palmitoylation	transferase activity; transferase activity, transferring acyl groups	membrane; integral component of membrane; endoplasmic reticulum	2.80585	0.00213018	0.101942
dipk2aa	ENSDARG00000012816	923	474	430	281	198	3	113	766.299	516.955	408.414	191.501	184.278	3.3924	115.424	385.075	259.776	205.233	96.2318	92.6018	1.70473	58.0019	1990	2	8261109	8312199	dipk2aa	protein_coding	divergent protein kinase domain 2Aa				-2.86949	0.00215069	0.102397
oprk1	ENSDARG00000006894	498	787	613	110	200	2	642	413.453	858.32	582.227	74.9649	186.139	2.2616	655.77	278.232	577.604	391.808	50.4474	125.262	1.52194	441.299	1486	2	30878864	30886567	oprk1	protein_coding	opioid receptor, kappa 1	G protein-coupled receptor signaling pathway; signal transduction; opioid receptor signaling pathway; neuropeptide signaling pathway	G protein-coupled receptor activity; opioid receptor activity; peptide binding; neuropeptide binding; dynorphin receptor activity	integral component of membrane; membrane; integral component of plasma membrane	-3.00161	0.00214944	0.102397
ankrd39	ENSDARG00000041350	243	176	192	42	1	26	2	201.745	191.949	182.362	28.623	0.930695	29.4008	2.0429	294.734	280.423	266.416	41.8159	1.35967	42.9523	2.98451	684.5	8	51573124	51579286	ankrd39	protein_coding	ankyrin repeat domain 39		protein binding		-2.72931	0.00217288	0.102452
ivns1abpa	ENSDARG00000031100	434	95	621	1778	1488	1148	2975	360.319	103.609	589.826	1211.71	1384.87	1298.16	3038.81	526.397	151.365	861.688	1770.21	2023.19	1896.51	4439.46	684.5	20	34320635	34341183	ivns1abpa	protein_coding	influenza virus NS1A binding protein a		protein binding	nucleus; cytoplasm; cytoskeleton	2.36015	0.00216361	0.102452
cldnf	ENSDARG00000043133	0	8	8	0	244	507	14	0	8.72498	7.5984	0	227.089	573.316	14.3003	0	4.70603	4.09838	0	122.486	309.232	7.71321	1854	15	2650787	2652640	cldnf	protein_coding	claudin f		structural molecule activity	integral component of membrane; bicellular tight junction; membrane; plasma membrane; cell junction	3.4533	0.00217387	0.102452
klhl43	ENSDARG00000053803	1	7	1	1	33	395	9	0.830227	7.63435	0.9498	0.681499	30.7129	446.666	9.19304	0.480316	4.41675	0.549494	0.394272	17.7685	258.413	5.31851	1728.5	19	43790932	43819610	klhl43	protein_coding	kelch-like family member 43		protein binding		3.29255	0.00217215	0.102452
itln3	ENSDARG00000003523	0	5	0	1	176	181	6	0	5.45311	0	0.681499	163.802	204.675	6.12869	0	4.68078	0	0.584978	140.603	175.687	5.26068	1165	14	16345003	16352209	itln3	protein_coding	intelectin 3				3.68964	0.00218616	0.102771
egr2b	ENSDARG00000042826	3850	1640	92	586	175	14	3	3196.37	1788.62	87.3816	399.358	162.872	15.8312	3.06435	2207.44	1235.23	60.3464	275.8	112.48	10.9332	2.11626	1448	12	8483838	8504278	egr2b	protein_coding	early growth response 2b		nucleic acid binding; DNA binding; metal ion binding	nucleus	-3.13555	0.00221798	0.103225
prok1	ENSDARG00000073948	991	1206	101	106	274	275	153	822.755	1315.29	95.9298	72.2389	255.01	310.97	156.282	918.253	1467.96	107.064	80.6238	284.61	347.065	174.422	896	8	24714733	24730185	prok1	protein_coding	prokineticin 1	positive regulation of cell population proliferation; activation of MAPK activity; circadian rhythm; regulation of angiogenesis	G protein-coupled receptor binding	extracellular region	-2.31205	0.00221137	0.103225
tal1	ENSDARG00000019930	1037	15	1413	83	436	3	82	860.945	16.3593	1342.07	56.5644	405.783	3.3924	83.7588	325.746	6.18968	507.782	21.4016	153.531	1.28354	31.6908	2643	22	16535575	16545330	tal1	protein_coding	T-cell acute lymphocytic leukemia 1	hemopoiesis; multicellular organism development; heart development; regulation of transcription by RNA polymerase II; vasculogenesis; heart morphogenesis; endocardium morphogenesis; angiogenesis; erythrocyte differentiation; cell differentiation; embryonic heart tube development; primitive hemopoiesis; blood vessel development; thyroid gland development; hemangioblast cell differentiation; embryo…	protein dimerization activity; DNA binding; RNA polymerase II regulatory region sequence-specific DNA binding; DNA-binding transcription factor activity, RNA polymerase II-specific; sequence-specific DNA binding	nucleus	-2.70722	0.00221624	0.103225
ompa	ENSDARG00000105218	105	367	41	0	2	0	229	87.1738	400.258	38.9418	0	1.86139	0	233.912	85.5484	392.795	38.2157	0	1.82668	0	229.55	1019	18	3498989	3502091	ompa	protein_coding	olfactory marker protein a	signal transduction; sensory perception of smell			-3.46517	0.00220543	0.103225
si:ch211-119e14.1	ENSDARG00000099518	29	13	166	234	78	209	130	24.0766	14.1781	157.667	159.471	72.5942	236.337	132.788	7.91732	4.66231	51.847	52.4402	23.8718	77.717	43.666	3041	7	18606798	18617187	si:ch211-119e14.1	protein_coding	si:ch211-119e14.1			membrane; integral component of membrane	2.63179	0.00226046	0.104939
si:dkey-182i3.10	ENSDARG00000096614	284	366	92	102	11	8	10	235.784	399.168	87.3816	69.5129	10.2376	9.04641	10.2145	83.434	141.248	30.9206	24.5976	3.62266	3.20114	3.61447	2826	15	23534126	23542144	si:dkey-182i3.10	protein_coding	si:dkey-182i3.10		nucleic acid binding		-2.84493	0.00229959	0.10646
iqce	ENSDARG00000089930	1557	1178	415	547	554	83	593	1292.66	1284.75	394.167	372.78	515.605	93.8565	605.719	413.19	410.661	125.992	119.156	164.809	30.0005	193.613	3128.5	1	11854710	11878845	iqce	protein_coding	IQ motif containing E		protein binding		-2.29917	0.00230465	0.10646
cart2	ENSDARG00000045832	460	511	129	259	0	2	1	381.904	557.308	122.524	176.508	0	2.2616	1.02145	558.34	814.778	179.129	258.053	0	3.30644	1.49335	684	25	19441920	19443421	cart2	protein_coding	cocaine- and amphetamine-regulated transcript 2	G protein-coupled receptor signaling pathway; activation of MAPKK activity; adult feeding behavior; cellular response to starvation; negative regulation of appetite	neuropeptide hormone activity	extracellular space	-3.1965	0.00233911	0.107784
cfap52	ENSDARG00000101679	112	4	139	1	19	0	3	92.9854	4.36249	132.022	0.681499	17.6832	0	3.06435	67.9967	3.19012	96.5427	0.498354	12.931	0	2.24084	1367.5	6	19667619	19683406	cfap52	protein_coding	cilia and flagella associated protein 52		protein binding		-3.45073	0.00234811	0.107932
slc30a2	ENSDARG00000021305	48	151	100	15	1	1	2	39.8509	164.684	94.98	10.2225	0.930695	1.1308	2.0429	33.7719	139.563	80.4915	8.66312	0.788724	0.958306	1.73127	1180	20	38595935	38617766	slc30a2	protein_coding	solute carrier family 30 member 2	transmembrane transport; cation transport; zinc ion transport; zinc ion transmembrane transport; response to zinc ion; regulation of sequestering of zinc ion	cation transmembrane transporter activity; zinc ion transmembrane transporter activity	integral component of membrane; membrane; plasma membrane	-3.32241	0.00235485	0.107975
gpr78a	ENSDARG00000074600	1	287	112	0	5	7	19	0.830227	313.009	106.378	0	4.65347	7.91561	19.4075	0.279585	105.408	35.8234	0	1.56709	2.66564	6.53562	2969.5	1	40760448	40799856	gpr78a	protein_coding	G protein-coupled receptor 78a	G protein-coupled receptor signaling pathway; adenylate cyclase-activating G protein-coupled receptor signaling pathway	G protein-coupled receptor activity	integral component of membrane; membrane	-3.25728	0.00238842	0.109245
brf1a	ENSDARG00000017835	51	48	286	806	373	267	2577	42.3416	52.3499	271.643	549.288	347.149	301.924	2632.27	21.0969	26.0836	135.348	273.686	172.969	150.435	1311.55	2007	13	33368140	33449639	brf1a	protein_coding	BRF1 RNA polymerase III transcription initiation factor subunit a	regulation of transcription, DNA-templated; transcription preinitiation complex assembly; myeloid cell differentiation; neutrophil differentiation; DNA-templated transcription, initiation; RNA polymerase III preinitiation complex assembly	TBP-class protein binding; metal ion binding; transcription factor binding; RNA polymerase III type 3 promoter sequence-specific DNA binding	nucleus; transcription factor TFIIIB complex	2.65314	0.00242848	0.110805
CABZ01064859.2	ENSDARG00000101134	219	7	192	0	237	1	92	181.82	7.63435	182.362	0	220.575	1.1308	93.9733	41.9519	1.7615	42.077	0	50.894	0.260914	21.6828	4334	2	198565	206156	CABZ01064859.2	protein_coding	gastrula zinc finger protein XlCGF57.1-like		nucleic acid binding	nucleus	-3.09786	0.00244746	0.111398
zgc:194839	ENSDARG00000078550	0	2	3	4	13	155	9	0	2.18124	2.8494	2.726	12.099	175.274	9.19304	0	1.33124	1.73903	1.66371	7.38421	106.972	5.61064	1638.5	8	32801818	32805214	zgc:194839	protein_coding	zgc:194839		transferase activity; transferase activity, transferring glycosyl groups	membrane; integral component of membrane	3.46988	0.00245392	0.11142
si:ch211-157j23.2	ENSDARG00000061221	4	2	15	48	53	154	15	3.32091	2.18124	14.247	32.712	49.3268	174.143	15.3217	1.58063	1.03819	6.78106	15.5697	23.4778	82.8859	7.29259	2101	24	5799764	5810023	si:ch211-157j23.2	protein_coding	si:ch211-157j23.2			membrane; integral component of membrane	3.19857	0.00247174	0.111684
ttr	ENSDARG00000037191	65	151	102	0	43	1	0	53.9648	164.684	96.8796	0	40.0199	1.1308	0	66.9953	204.449	120.273	0	49.6833	1.40385	0	805.5	20	6142433	6157942	ttr	protein_coding	transthyretin (prealbumin, amyloidosis type I)	retinol metabolic process; thyroid hormone transport; purine nucleobase metabolic process	thyroid hormone binding	extracellular region	-3.55974	0.00246916	0.111684
si:ch73-382f3.1	ENSDARG00000093833	164	91	114	19	2	9	6	136.157	99.2466	108.277	12.9485	1.86139	10.1772	6.12869	78.6127	57.3017	62.5157	7.47603	1.07471	5.87599	3.53851	1732	2	27386617	27391558	si:ch73-382f3.1	protein_coding	si:ch73-382f3.1	transposition, DNA-mediated	nucleic acid binding; transposase activity; DNA binding		-2.94972	0.00250856	0.113073
enkur	ENSDARG00000031248	29	12	222	161	248	230	201	24.0766	13.0875	210.856	109.721	230.812	260.084	205.311	18.7221	10.1769	163.962	85.3199	179.481	202.243	159.651	1286	24	6673200	6678640	enkur	protein_coding	enkurin, TRPC channel interacting protein		calmodulin binding	acrosomal vesicle	2.55632	0.00252354	0.113474
fam171a2a	ENSDARG00000075249	391	212	974	2143	682	1461	372	324.619	231.212	925.105	1460.45	634.734	1652.1	379.979	136.166	96.9849	388.047	612.606	266.247	692.995	159.387	2384	3	21280658	21348478	fam171a2a	protein_coding	family with sequence similarity 171 member A2a			membrane; integral component of membrane	2.14549	0.00253815	0.113856
gmip	ENSDARG00000077249	325	437	6	60	7	6	36	269.824	476.602	5.6988	40.8899	6.51486	6.78481	36.7722	84.4123	149.101	1.78282	12.7921	2.03812	2.12257	11.5039	3196.5	3	52737565	52801302	gmip	protein_coding	GEM interacting protein	signal transduction; intracellular signal transduction; positive regulation of GTPase activity	metal ion binding; GTPase activator activity		-2.94181	0.0025604	0.114578
l3hypdh	ENSDARG00000103763	82	2	85	0	2	0	1	68.0786	2.18124	80.733	0	1.86139	0	1.02145	54.2459	1.73804	64.3291	0	1.48318	0	0.813903	1255	6	13083146	13091856	l3hypdh	protein_coding	trans-L-3-hydroxyproline dehydratase		hydro-lyase activity		-3.64863	0.00260403	0.116251
PARD3 (1 of many)	ENSDARG00000110804	0	2	2	317	44	2	321	0	2.18124	1.8996	216.035	40.9506	2.2616	327.885	0	1.36927	1.19247	135.615	25.7066	1.41971	205.829	1593	24	1845689	1985007	PARD3 (1 of many)	protein_coding	par-3 family cell polarity regulator		protein binding		3.50722	0.00263657	0.117422
ttc39a	ENSDARG00000074126	5	71	212	408	197	304	632	4.15113	77.4342	201.358	278.052	183.347	343.764	645.556	2.32166	43.3077	112.616	155.51	102.543	192.261	361.049	1788	8	16470358	16515127	ttc39a	protein_coding	tetratricopeptide repeat domain 39A		protein binding		2.7847	0.0026439	0.117468
zmp:0000000619	ENSDARG00000043799	106	5	5	422	172	112	400	88.0041	5.45311	4.749	287.593	160.079	126.65	408.58	15.7897	0.9784	0.852068	51.6	28.7215	22.7236	73.3075	5573.5	17	4578552	4854851	zmp:0000000619	protein_coding	zmp:0000000619		protein binding		2.71844	0.00266729	0.118224
cyp11c1	ENSDARG00000042014	4	7	1	73	2	137	235	3.32091	7.63435	0.9498	49.7494	1.86139	154.92	240.04	1.55728	3.58	0.445393	23.3292	0.872867	72.647	112.563	2132.5	16	54459135	54471235	cyp11c1	protein_coding	cytochrome P450, family 11, subfamily C, polypeptide 1	oxidation-reduction process; cholesterol metabolic process; C21-steroid hormone biosynthetic process; glucocorticoid biosynthetic process; cortisol metabolic process; cellular response to peptide hormone stimulus	heme binding; iron ion binding; oxidoreductase activity, acting on paired donors, with incorporation or reduction of molecular oxygen; metal ion binding; oxidoreductase activity; monooxygenase activity	mitochondrial inner membrane	3.40096	0.00270689	0.119695
pvalb4	ENSDARG00000024433	584	4961	810	278	947	128	1069	484.853	5410.58	769.338	189.457	881.368	144.743	1091.93	378.791	4227.01	601.045	148.013	688.569	113.08	853.069	1280	3	61174750	61185746	pvalb4	protein_coding	parvalbumin 4		calcium ion binding; metal ion binding	cytoplasm; nucleus	-2.52972	0.0027289	0.120277
nemp2	ENSDARG00000061062	49	328	331	933	347	1136	207	40.6811	357.724	314.384	635.839	322.951	1284.59	211.44	29.9898	263.711	231.761	468.735	238.077	946.989	155.872	1356.5	9	41459759	41481650	nemp2	protein_coding	nuclear envelope integral membrane protein 2			membrane; integral component of membrane; nuclear envelope	2.34306	0.0027366	0.120277
opn1sw2	ENSDARG00000017274	11	225	2	0	0	6	3	9.1325	245.39	1.8996	0	0	6.78481	3.06435	7.93785	213.29	1.65111	0	0	5.89727	2.66349	1150.5	11	25459697	25475403	opn1sw2	protein_coding	opsin 1 (cone pigments), short-wave-sensitive 2	G protein-coupled receptor signaling pathway; phototransduction; signal transduction; response to stimulus; protein-chromophore linkage; visual perception; detection of visible light; cellular response to light stimulus; blue light signaling pathway	G protein-coupled receptor activity; photoreceptor activity; G protein-coupled photoreceptor activity; blue light photoreceptor activity	integral component of membrane; membrane; integral component of plasma membrane; photoreceptor outer segment	-3.44413	0.00273943	0.120277
lim2.2	ENSDARG00000059015	263	299	225	68	307	4	120	218.35	326.096	213.705	46.3419	285.723	4.5232	122.574	389.91	582.314	381.616	82.7535	510.22	8.07715	218.882	560	22	3223489	3232634	lim2.2	protein_coding	lens intrinsic membrane protein 2.2		structural constituent of eye lens	integral component of membrane; membrane; plasma membrane	-2.76973	0.0027668	0.121192
lrrc7	ENSDARG00000079670	20	15	11	320	51	93	84	16.6045	16.3593	10.4478	218.08	47.4654	105.164	85.8017	3.57741	3.52458	2.25095	46.9847	10.2263	22.6574	18.4858	4641.5	6	30124197	30210378	lrrc7	protein_coding	leucine rich repeat containing 7		protein binding		2.73084	0.00280652	0.121899
CABZ01040556.1	ENSDARG00000058869	364	524	5	120	3	6	5	302.203	571.486	4.749	81.7799	2.79208	6.78481	5.10724	173.78	328.629	2.73088	47.027	1.60557	3.90156	2.93689	1739	15	3674765	3689119	CABZ01040556.1	protein_coding	NIMA related kinase 3	protein phosphorylation	ATP binding; protein kinase activity; nucleotide binding; protein serine/threonine kinase activity		-2.88035	0.00279481	0.121899
si:ch211-114c17.1	ENSDARG00000087994	40	9	0	273	5	228	19	33.2091	9.8156	0	186.049	4.65347	257.823	19.4075	15.4785	4.57497	0	86.716	2.16895	120.169	9.04569	2145.5	14	45488922	45512807	si:ch211-114c17.1	protein_coding	si:ch211-114c17.1	RNA processing; mRNA 5'-splice site recognition	protein binding; pre-mRNA 5'-splice site binding	U1 snRNP; commitment complex; U2-type prespliceosome	3.01171	0.00279793	0.121899
map3k15	ENSDARG00000013310	4	20	1049	258	193	165	3860	3.32091	21.8124	996.34	175.827	179.624	186.582	3942.79	0.712947	4.68279	213.899	37.7473	38.5625	40.0563	846.456	4658	24	25913162	25989500	map3k15	protein_coding	mitogen-activated protein kinase kinase kinase 15	protein phosphorylation; phosphorylation; MAPK cascade; activation of MAPKK activity	ATP binding; protein kinase activity; transferase activity; nucleotide binding; kinase activity; MAP kinase kinase kinase activity		2.9121	0.00280913	0.121899
dnah11	ENSDARG00000094282	6	568	13	1	14	24	33	4.98136	619.473	12.3474	0.681499	13.0297	27.1392	33.7078	0.646049	80.3415	1.60137	0.0883859	1.68987	3.51978	4.37168	7710.5	16	19181163	19349318	dnah11	protein_coding	dynein, axonemal, heavy chain 11	microtubule-based movement; cilium movement	microtubule motor activity; dynein intermediate chain binding; ATP-dependent microtubule motor activity, minus-end-directed; dynein light intermediate chain binding; ATP binding	dynein complex; axoneme; motile cilium; 9 motile cilium	-2.83745	0.00286439	0.124008
hecw2a	ENSDARG00000062447	334	600	132	95	174	21	52	277.296	654.373	125.374	64.7424	161.941	23.7468	53.1153	28.336	66.8683	12.8115	6.61582	16.5482	2.42661	5.42769	9786	9	24159280	24192145	hecw2a	protein_coding	HECT, C2 and WW domain containing E3 ubiquitin protein ligase 2a	proteasome-mediated ubiquitin-dependent protein catabolic process; ubiquitin-dependent protein catabolic process; protein polyubiquitination; protein ubiquitination; positive regulation of protein catabolic process; regulation of dendrite morphogenesis; negative regulation of sodium ion transmembrane transporter activity	protein binding; ubiquitin-protein transferase activity; transferase activity; ubiquitin protein ligase activity	cytoplasm	-2.64167	0.00287501	0.124136
ankdd1a	ENSDARG00000098647	181	67	313	809	638	841	284	150.271	73.0717	297.287	551.333	593.783	951.004	290.091	81.3375	39.5517	160.913	298.421	321.398	514.752	157.018	1847.5	7	13582256	13618498	ankdd1a	protein_coding	ankyrin repeat and death domain containing 1A	signal transduction	protein binding		2.34929	0.00288068	0.124136
penka	ENSDARG00000004869	146	350	4	2	114	7	1	121.213	381.718	3.7992	1.363	106.099	7.91561	1.02145	84.4103	265.82	2.64568	0.949163	73.8852	5.51226	0.711315	1436	2	11508691	11512819	penka	protein_coding	proenkephalin a	neuropeptide signaling pathway; chemical synaptic transmission	opioid receptor binding	plasma membrane; dendrite; neuronal cell body; axon terminus	-3.25103	0.00290326	0.12482
kcnq5a	ENSDARG00000069954	3	3	3	21	154	127	19	2.49068	3.27187	2.8494	14.3115	143.327	143.612	19.4075	1.20236	1.57947	1.37552	6.90875	69.1899	69.3274	9.36883	2071.5	13	27378857	27621246	kcnq5a	protein_coding	potassium voltage-gated channel, KQT-like subfamily, member 5a	potassium ion transport; potassium ion transmembrane transport; ion transport; transmembrane transport	voltage-gated potassium channel activity; delayed rectifier potassium channel activity; calmodulin binding; ion channel activity; potassium channel activity	voltage-gated potassium channel complex; integral component of membrane; membrane	3.22653	0.00292223	0.125277
wdr19	ENSDARG00000037406	34	126	151	685	68	544	40	28.2277	137.418	143.42	466.827	63.2872	615.156	40.858	38.9886	189.804	198.094	644.789	87.4133	849.663	56.4336	724	1	21495850	21538673	wdr19	protein_coding	WD repeat domain 19	intraciliary retrograde transport; cilium assembly	protein binding	cilium; intraciliary transport particle A	2.41773	0.00292735	0.125277
si:ch211-284e13.6	ENSDARG00000092354	319	6	456	50	10	0	14	264.842	6.54373	433.109	34.075	9.30695	0	14.3003	131.435	3.24751	214.942	16.9106	4.61883	0	7.09692	2015	5	38110384	38122126	si:ch211-284e13.6	protein_coding	si:ch211-284e13.6		nucleic acid binding		-2.83714	0.00297624	0.127014
drc1	ENSDARG00000042182	22	108	25	0	18	3	14	18.265	117.787	23.745	0	16.7525	3.3924	14.3003	7.66149	49.4074	9.96015	0	7.02706	1.42299	5.99844	2384	20	33519435	33530425	drc1	protein_coding	dynein regulatory complex subunit 1 homolog (Chlamydomonas)	axonemal dynein complex assembly; cilium-dependent cell motility; regulation of cilium movement		axonemal dynein complex; cytoplasm; cytoskeleton; cell projection; axoneme; cilium; motile cilium	-3.27298	0.00298158	0.127014
eps8l1b	ENSDARG00000003313	25	11	219	111	178	439	217	20.7557	11.9968	208.006	75.6464	165.664	496.422	221.654	28.2775	16.3445	283.387	103.06	225.7	676.324	301.981	734	24	38658309	38694952	eps8l1b	protein_coding	eps8 like 1b	Rho protein signal transduction; regulation of Rho protein signal transduction; positive regulation of ruffle assembly	protein binding; actin binding; Rac guanyl-nucleotide exchange factor activity	plasma membrane; ruffle membrane	2.65982	0.00298966	0.127068
CU019662.1	ENSDARG00000060200	5	12	2733	82	101	655	4658	4.15113	13.0875	2595.8	55.8829	94.0002	740.675	4757.91	0.934625	2.94663	584.443	12.582	21.1641	166.762	1071.24	4441.5	21	33093331	33126697	CU019662.1	protein_coding	regulator of G protein signaling 14b	signal transduction; intracellular signal transduction; cell division; spindle organization; positive regulation of GTPase activity; regulation of catalytic activity	GTPase activator activity; microtubule binding; GTPase regulator activity; GDP-dissociation inhibitor activity; G-protein alpha-subunit binding		2.98102	0.00303912	0.128875
brwd3	ENSDARG00000035540	138	18	131	524	203	1155	101	114.571	19.6312	124.424	357.106	188.931	1306.08	103.166	28.2543	4.84123	30.684	88.0655	46.5921	322.09	25.4418	4055	5	22974019	23020606	brwd3	protein_coding	bromodomain and WD repeat domain containing 3	regulation of transcription by RNA polymerase II; regulation of cell shape; cytoskeleton organization	protein binding	nucleus	2.695	0.00305313	0.129175
fibinb	ENSDARG00000087196	195	5	421	1061	283	287	1224	161.894	5.45311	399.866	723.071	263.387	324.54	1250.25	53.5542	1.80387	132.274	239.19	87.1275	107.357	413.58	3023	7	34290051	34293073	fibinb	protein_coding	fin bud initiation factor b	multicellular organism development; embryonic pectoral fin morphogenesis		extracellular region; Golgi apparatus; endoplasmic reticulum	2.71288	0.00306022	0.129182
plpp2a	ENSDARG00000002231	2	0	0	141	13	1	83	1.66045	0	0	96.0914	12.099	1.1308	84.7803	1.40123	0	0	81.0898	10.2102	0.954262	71.5445	1185	2	52232630	52306803	plpp2a	protein_coding	phospholipid phosphatase 2a	phospholipid metabolic process; phospholipid dephosphorylation	phosphatidate phosphatase activity; phosphatase activity; lipid phosphatase activity	membrane; integral component of membrane; integral component of plasma membrane	3.65232	0.00307481	0.129504
mtnr1aa	ENSDARG00000037545	297	440	1	2	143	13	1	246.577	479.874	0.9498	1.363	133.089	14.7004	1.02145	190.997	371.707	0.735709	1.05577	103.09	11.3868	0.791208	1291	1	18251335	18336878	mtnr1aa	protein_coding	melatonin receptor 1A a	G protein-coupled receptor signaling pathway; signal transduction	melatonin receptor activity; G protein-coupled receptor activity	membrane; integral component of membrane	-3.22162	0.00312787	0.131145
si:dkeyp-97a10.2	ENSDARG00000098129	3	0	61	133	2	214	139	2.49068	0	57.9378	90.6394	1.86139	241.991	141.981	1.91886	0	44.6362	69.83	1.43404	186.434	109.385	1298	16	50969248	50980728	si:dkeyp-97a10.2	protein_coding	si:dkeyp-97a10.2			membrane; integral component of membrane	3.36266	0.00312502	0.131145
arsk	ENSDARG00000059714	2	0	1	187	133	1	4	1.66045	0	0.9498	127.44	123.782	1.1308	4.0858	0.806829	0	0.461516	61.9244	60.1469	0.549466	1.98532	2058	5	50898849	50911256	arsk	protein_coding	arylsulfatase family, member K		catalytic activity; sulfuric ester hydrolase activity		3.56189	0.0031657	0.132147
cldnd1b	ENSDARG00000052386	925	559	242	334	26	11	84	767.96	609.658	229.852	227.621	24.1981	12.4388	85.8017	427.357	339.264	127.909	126.667	13.4658	6.92199	47.7472	1797	1	52481332	52486995	cldnd1b	protein_coding	claudin domain containing 1b			integral component of membrane; membrane	-2.71166	0.00316595	0.132147
si:dkey-190g11.3	ENSDARG00000025914	38	161	37	8	2	0	1	31.5486	175.59	35.1426	5.45199	1.86139	0	1.02145	43.1287	240.041	48.0418	7.45317	2.54462	0	1.39638	731.5	8	17069577	17075398	si:dkey-190g11.3	protein_coding	si:dkey-190g11.3	peptidyl-lysine methylation	protein-lysine N-methyltransferase activity	membrane; integral component of membrane	-3.40998	0.00318838	0.132489
zdhhc23a	ENSDARG00000029039	252	263	380	49	68	14	6	209.217	286.834	360.924	33.3935	63.2872	15.8312	6.12869	174.493	239.227	301.021	27.8511	52.7833	13.2037	5.1115	1199	5	24282570	24294160	zdhhc23a	protein_coding	zinc finger, DHHC-type containing 23a	protein targeting to membrane; peptidyl-L-cysteine S-palmitoylation	transferase activity; transferase activity, transferring acyl groups; palmitoyltransferase activity; protein-cysteine S-palmitoyltransferase activity	membrane; integral component of membrane; endoplasmic reticulum; Golgi apparatus	-2.82707	0.00318798	0.132489
ASTE1	ENSDARG00000062530	49	4	8	269	421	127	50	40.6811	4.36249	7.5984	183.323	391.822	143.612	51.0724	10.6691	1.14411	1.99276	48.0785	102.76	37.6637	13.3943	3813	19	19398723	19408941	ASTE1	protein_coding	asteroid homolog 1				2.91259	0.00320563	0.132909
si:dkey-75a21.2	ENSDARG00000093188	477	721	255	168	87	9	193	396.018	786.339	242.199	114.492	80.9704	10.1772	197.14	145.809	289.521	89.1749	42.1546	29.8124	3.74713	72.5845	2716	8	46327350	46348590	si:dkey-75a21.2	protein_coding	si:dkey-75a21.2				-2.73443	0.00322383	0.133366
rem2	ENSDARG00000074064	953	5	283	112	485	0	471	791.206	5.45311	268.793	76.3279	451.387	0	481.102	504.274	3.47553	171.315	48.6475	287.691	0	306.63	1569	2	38924975	38977298	rem2	protein_coding	RAS (RAD and GEM)-like GTP binding 2	signal transduction; dopaminergic neuron differentiation	GTP binding; GTPase activity; nucleotide binding; calcium channel regulator activity	membrane; plasma membrane	-2.53666	0.00324117	0.133786
tubgcp2	ENSDARG00000013079	287	92	1030	1410	379	782	358	238.275	100.337	978.294	960.914	352.733	884.286	365.679	138.774	58.4375	569.769	559.647	205.436	515.018	212.975	1717	12	9183626	9218258	tubgcp2	protein_coding	tubulin, gamma complex associated protein 2	microtubule nucleation; microtubule cytoskeleton organization; mitotic cell cycle; cytoplasmic microtubule organization; spindle assembly; meiotic cell cycle; microtubule nucleation by interphase microtubule organizing center	gamma-tubulin binding; microtubule minus-end binding	spindle pole; microtubule organizing center; cytoplasm; cytoskeleton; centrosome; equatorial microtubule organizing center; gamma-tubulin complex; microtubule; gamma-tubulin small complex	2.13881	0.00325344	0.133996
cyp11a2	ENSDARG00000092696	0	3	1	0	7	204	107	0	3.27187	0.9498	0	6.51486	230.683	109.295	0	1.97935	0.574592	0	3.94124	139.554	66.1192	1653	25	22296666	22311542	cyp11a2	protein_coding	cytochrome P450, family 11, subfamily A, polypeptide 2	oxidation-reduction process; C21-steroid hormone biosynthetic process; lipid metabolic process; steroid biosynthetic process; steroid metabolic process; cholesterol metabolic process; glucocorticoid biosynthetic process; C21-steroid hormone metabolic process; cortisol metabolic process; cortisol biosynthetic process; cellular response to peptide hormone stimulus	heme binding; iron ion binding; oxidoreductase activity, acting on paired donors, with incorporation or reduction of molecular oxygen; cholesterol monooxygenase (side-chain-cleaving) activity; metal ion binding; oxidoreductase activity; monooxygenase activity	mitochondrion; membrane; mitochondrial inner membrane	3.51822	0.00328015	0.134797
rab11fip1a	ENSDARG00000046124	38	2	89	312	45	176	761	31.5486	2.18124	84.5322	212.628	41.8813	199.021	777.323	21.5202	1.48789	57.6618	145.039	28.5684	135.758	530.234	1466	8	37998387	38022298	rab11fip1a	protein_coding	RAB11 family interacting protein 1 (class I) a	regulated exocytosis	Rab GTPase binding	intracellular membrane-bounded organelle	3.00189	0.0032953	0.135122
mkrn2os.1	ENSDARG00000086655	36	4	42	137	256	277	181	29.8882	4.36249	39.8916	93.3654	238.258	313.232	184.882	26.2638	3.83347	35.0541	82.0434	209.365	275.248	162.462	1138	11	575665	580833	mkrn2os.1	protein_coding	MKRN2 opposite strand, tandem duplicate 1				2.80165	0.00333088	0.135982
dync1i2b	ENSDARG00000103195	190	107	152	860	240	866	241	157.743	116.697	144.37	586.089	223.367	979.274	246.169	83.5947	61.8424	76.5075	310.593	118.371	518.958	130.455	1887	6	3934738	3956580	dync1i2b	protein_coding	dynein, cytoplasmic 1, intermediate chain 2b	microtubule-based movement; positive regulation of ATP-dependent microtubule motor activity, plus-end-directed	protein binding; ATP-dependent microtubule motor activity, plus-end-directed; dynein light chain binding; dynein heavy chain binding	cytoplasmic dynein complex	2.17685	0.00332373	0.135982
prmt9	ENSDARG00000036755	708	94	143	107	93	0	12	587.801	102.518	135.821	72.9204	86.5546	0	12.2574	222.99	38.8917	51.5256	27.6633	32.8356	0	4.64999	2636	1	36746078	36772147	prmt9	protein_coding	protein arginine methyltransferase 9	protein methylation; methylation	protein binding; methyltransferase activity; transferase activity		-3.0047	0.00336924	0.137247
kctd8	ENSDARG00000067507	597	732	20	187	128	25	133	495.645	798.335	18.996	127.44	119.129	28.27	135.853	89.7909	144.626	3.4413	23.087	21.5813	5.12138	24.611	5520	14	5936996	6004780	kctd8	protein_coding	potassium channel tetramerization domain containing 8	protein homooligomerization	protein binding		-2.46157	0.00338155	0.137444
hmx1	ENSDARG00000095651	0	3	0	0	2	249	4	0	3.27187	0	0	1.86139	281.569	4.0858	0	2.10409	0	0	1.19703	181.074	2.62752	1555	1	40912613	40914752	hmx1	protein_coding	H6 family homeobox 1	regulation of transcription, DNA-templated; camera-type eye development; retina morphogenesis in camera-type eye; retinal cone cell development	DNA binding; sequence-specific DNA binding	nucleus	3.57631	0.00338884	0.137444
zgc:113337	ENSDARG00000041998	167	492	89	61	30	4	12	138.648	536.586	84.5322	41.5714	27.9208	4.5232	12.2574	79.1821	306.446	48.2765	23.7415	15.9457	2.58321	7.00022	1751	9	9322424	9348058	zgc:113337	protein_coding	zgc:113337			membrane; integral component of membrane	-2.90511	0.00340524	0.137703
ogdhl	ENSDARG00000079249	2	12	125	106	9	167	25	1.66045	13.0875	118.725	72.2389	8.37625	188.844	25.5362	0.250862	1.97726	17.937	10.9139	1.26549	28.5306	3.85802	6619	13	29352842	29406695	ogdhl	protein_coding	oxoglutarate dehydrogenase like	oxidation-reduction process; tricarboxylic acid cycle	thiamine pyrophosphate binding; oxidoreductase activity, acting on the aldehyde or oxo group of donors, disulfide as acceptor; oxoglutarate dehydrogenase (succinyl-transferring) activity	mitochondrion; oxoglutarate dehydrogenase complex	2.86053	0.00341003	0.137703
btd	ENSDARG00000099596	467	1078	254	256	6	1	10	387.716	1175.69	241.249	174.464	5.58417	1.1308	10.2145	163.662	496.281	101.836	73.6445	2.35718	0.477333	4.31173	2369	19	1999838	2004730	btd	protein_coding	biotinidase	nitrogen compound metabolic process	hydrolase activity, acting on carbon-nitrogen (but not peptide) bonds, in linear amides		-3.06775	0.00348115	0.139968
FP015810.1	ENSDARG00000112749	212	217	268	63	233	4	257	176.008	236.665	254.546	42.9344	216.852	4.5232	262.512	186.845	251.237	270.219	45.578	230.204	4.8017	278.676	942	9	4429593	4435542	FP015810.1	protein_coding		protein phosphorylation	ATP binding; protein kinase activity; nucleotide binding; protein serine/threonine kinase activity		-2.62714	0.00347744	0.139968
si:dkey-171c9.3	ENSDARG00000102228	0	280	41	0	6	4	6	0	305.374	38.9418	0	5.58417	4.5232	6.12869	0	124.592	15.8881	0	2.27832	1.84545	2.50049	2451	7	22968756	22981796	si:dkey-171c9.3	protein_coding	si:dkey-171c9.3	protein localization	protein kinase A binding	cytoplasm	-3.23255	0.00353307	0.141444
ckap4	ENSDARG00000032405	253	2	286	1150	566	562	1167	210.047	2.18124	271.643	783.724	526.773	635.51	1192.03	108.889	1.13076	140.821	406.285	273.081	329.451	617.953	1929	4	77975221	77979432	ckap4	protein_coding	cytoskeleton associated protein 4			membrane; integral component of membrane	2.81216	0.00352884	0.141444
exd1	ENSDARG00000098669	10	5	5	72	167	213	9	8.30227	5.45311	4.749	49.0679	155.426	240.861	9.19304	7.65892	5.03054	4.381	45.2656	143.382	222.196	8.48066	1084	17	53324006	53329704	exd1	protein_coding	exonuclease 3'-5' domain containing 1	nucleobase-containing compound metabolic process; nucleic acid phosphodiester bond hydrolysis	nucleic acid binding; 3'-5' exonuclease activity		3.11975	0.00355279	0.141625
si:ch211-214j8.1	ENSDARG00000020952	61	14	114	0	16	1	10	50.6438	15.2687	108.277	0	14.8911	1.1308	10.2145	17.7511	5.35181	37.952	0	5.21946	0.396355	3.58026	2853	5	26248380	26261125	si:ch211-214j8.1	protein_coding	si:ch211-214j8.1	proteolysis	carboxypeptidase activity		-3.26094	0.00354921	0.141625
lrrc38a	ENSDARG00000075147	5	1	3	52	70	153	3	4.15113	1.09062	2.8494	35.438	65.1486	173.013	3.06435	3.63179	0.954175	2.49291	31.0043	56.9979	151.367	2.68097	1143	23	21775436	21797517	lrrc38a	protein_coding	leucine rich repeat containing 38a	potassium ion transmembrane transport	protein binding; voltage-gated potassium channel activity; ion channel binding; potassium channel activator activity	membrane; integral component of membrane; voltage-gated potassium channel complex	3.32631	0.00358646	0.141753
dnah5	ENSDARG00000087373	4	23	16	59	15	266	36	3.32091	25.0843	15.1968	40.2084	13.9604	300.793	36.7722	0.444745	3.35936	2.03519	5.38482	1.86962	40.283	4.92462	7467	16	9053275	9267496	dnah5	protein_coding	dynein, axonemal, heavy chain 5	microtubule-based movement; outer dynein arm assembly	ATP binding; microtubule motor activity; dynein intermediate chain binding; ATP-dependent microtubule motor activity, minus-end-directed; dynein light intermediate chain binding	dynein complex; outer dynein arm	2.77747	0.00356526	0.141753
chek1	ENSDARG00000104765	93	8	106	585	4	893	5	77.2111	8.72498	100.679	398.677	3.72278	1009.81	5.10724	44.02	4.97433	57.3995	227.296	2.12245	575.716	2.91177	1754	21	22558187	22565170	chek1	protein_coding	checkpoint kinase 1	protein phosphorylation; intracellular signal transduction; intrinsic apoptotic signaling pathway in response to DNA damage; mitotic G2 DNA damage checkpoint	ATP binding; protein kinase activity; protein serine/threonine kinase activity; nucleotide binding	cytoplasm; nucleus	2.7011	0.00357568	0.141753
gck	ENSDARG00000068006	7	14	5277	118	184	359	3598	5.81159	15.2687	5012.09	80.4169	171.248	405.958	3675.17	2.96358	7.78619	2555.89	41.0081	87.3268	207.016	1874.13	1961	8	40476811	40490593	gck	protein_coding	glucokinase (hexokinase 4)	glycolytic process; carbohydrate metabolic process; cellular glucose homeostasis; positive regulation of insulin secretion; phosphorylation; endocrine pancreas development; pancreas regeneration; carbohydrate phosphorylation; type B pancreatic cell development; glucose homeostasis; glucose 6-phosphate metabolic process	ATP binding; phosphotransferase activity, alcohol group as acceptor; hexokinase activity; glucose binding; glucokinase activity; transferase activity; nucleotide binding; kinase activity; fructokinase activity; mannokinase activity	cytosol	2.75748	0.00358412	0.141753
hbbe1.3	ENSDARG00000087390	21265	131	27342	628	405	213	564	17654.8	142.871	25969.4	427.981	376.931	240.861	576.097	30334.7	245.484	44621	735.363	647.648	413.85	989.858	582	3	55131289	55132052	hbbe1.3	protein_coding	hemoglobin, beta embryonic 1.3	oxygen transport; cellular oxidant detoxification; hydrogen peroxide catabolic process	heme binding; oxygen binding; metal ion binding; peroxidase activity; oxygen carrier activity; haptoglobin binding; organic acid binding	hemoglobin complex; haptoglobin-hemoglobin complex	-2.7374	0.00359652	0.141849
stat5a	ENSDARG00000019392	626	568	46	156	219	12	578	519.722	619.473	43.6908	106.314	203.822	13.5696	590.397	297.664	354.796	25.0234	60.89	116.737	7.77183	338.143	1746	3	17251542	17331919	stat5a	protein_coding	signal transducer and activator of transcription 5a	regulation of transcription, DNA-templated; signal transduction; positive regulation of transcription by RNA polymerase II; erythrocyte development; regulation of cell population proliferation; response to peptide hormone; erythrocyte differentiation; cytokine-mediated signaling pathway; defense response; receptor signaling pathway via JAK-STAT; growth hormone receptor signaling pathway via JAK-S…	DNA-binding transcription factor activity; RNA polymerase II proximal promoter sequence-specific DNA binding; DNA-binding transcription activator activity, RNA polymerase II-specific; DNA binding	nucleus; cytosol; cytoplasm	-2.56576	0.00360672	0.141951
si:ch211-180n24.3	ENSDARG00000096902	0	3	0	15	51	33	80	0	3.27187	0	10.2225	47.4654	37.3164	81.7159	0	3.22669	0	10.0813	46.8101	36.8012	80.5877	1014	17	37310662	37312922	si:ch211-180n24.3	protein_coding	si:ch211-180n24.3				3.4768	0.00362757	0.142184
lpar2b	ENSDARG00000042561	50	4	6	358	8	216	119	41.5113	4.36249	5.6988	243.977	7.44556	244.253	121.552	23.2426	2.4426	3.19082	136.605	4.16884	136.76	68.0585	1786	1	59192197	59216197	lpar2b	protein_coding	lysophosphatidic acid receptor 2b	G protein-coupled receptor signaling pathway; signal transduction; angiogenesis; posterior lateral line development	G protein-coupled receptor activity; lysophosphatidic acid receptor activity	integral component of membrane; membrane	3.037	0.00362793	0.142184
hecw2b	ENSDARG00000063253	23	162	37	3	10	2	27	19.0952	176.681	35.1426	2.0445	9.30695	2.2616	27.5791	14.1446	130.875	26.0316	1.51444	6.89403	1.67526	20.429	1350	1	6357059	6366066	hecw2b	protein_coding	HECT, C2 and WW domain containing E3 ubiquitin protein ligase 2b	protein ubiquitination	ubiquitin-protein transferase activity; transferase activity		-3.08406	0.00365567	0.142971
bcl3	ENSDARG00000087832	17	8	100	171	186	151	41	14.1139	8.72498	94.98	116.536	173.109	170.751	41.8794	5.19752	3.21303	34.977	42.9152	63.7486	62.8801	15.4224	2715.5	16	25701985	25741225	bcl3	protein_coding	BCL3 transcription coactivator	response to steroid hormone	protein binding		2.73017	0.00366999	0.14323
lrmda	ENSDARG00000057166	0	2	73	4	52	337	7	0	2.18124	69.3354	2.726	48.3961	381.08	7.15014	0	1.56306	49.685	1.95342	34.6801	273.078	5.12371	1395.5	13	16922705	17464654	lrmda	protein_coding	leucine rich melanocyte differentiation associated	melanocyte differentiation; pigmentation	protein binding		3.13309	0.00371534	0.144696
hbae1.3	ENSDARG00000089475	1679	12	4795	77	181	11	41	1393.95	13.0875	4554.29	52.4754	168.456	12.4388	41.8794	2202.13	20.6753	7194.77	82.8996	266.123	19.6506	66.1602	633	3	55120330	55121125	hbae1.3	protein_coding	hemoglobin, alpha embryonic 1.3	oxygen transport; cellular oxidant detoxification; hydrogen peroxide catabolic process	heme binding; oxygen binding; iron ion binding; metal ion binding; peroxidase activity; oxygen carrier activity; haptoglobin binding; organic acid binding	hemoglobin complex; haptoglobin-hemoglobin complex	-2.70283	0.0037255	0.144789
smyhc1	ENSDARG00000099959	77	58	31	4	9	0	16	63.9275	63.2561	29.4438	2.726	8.37625	0	16.3432	10.6148	10.5033	4.88897	0.452635	1.39083	0	2.71369	6022.5	24	40656510	40668208	smyhc1	protein_coding	slow myosin heavy chain 1	slow-twitch skeletal muscle fiber contraction; skeletal muscle thin filament assembly; striated muscle myosin thick filament assembly	protein binding; ATP binding; actin filament binding; motor activity; actin binding; nucleotide binding	myosin complex	-3.27036	0.00383889	0.148885
calhm6	ENSDARG00000041980	0	358	2	0	2	4	3	0	390.443	1.8996	0	1.86139	4.5232	3.06435	0	259.776	1.26387	0	1.23845	3.00945	2.03882	1503	16	32226664	32233463	calhm6	protein_coding	calcium homeostasis modulator family member 6			membrane; integral component of membrane; integral component of plasma membrane	-3.22933	0.00386183	0.149463
il15l	ENSDARG00000007743	8	2	177	21	447	435	828	6.64182	2.18124	168.115	14.3115	416.02	491.898	845.76	5.38235	1.76762	136.235	11.5976	337.132	398.621	685.381	1234	15	20352123	20363786	il15l	protein_coding	interleukin 15, like	immune response; signal transduction	cytokine receptor binding; cytokine activity	extracellular region; membrane; integral component of membrane; extracellular space	2.88061	0.00387854	0.149799
si:dkeyp-68b7.7	ENSDARG00000092766	141	2	70	584	747	161	236	117.062	2.18124	66.486	397.995	695.229	182.059	241.062	84.9507	1.58291	48.2482	288.821	504.52	132.118	174.936	1378	2	57913490	57918314	si:dkeyp-68b7.7	protein_coding	si:dkeyp-68b7.7		nucleic acid binding		2.71088	0.003907	0.150585
postnb	ENSDARG00000104267	297	191	976	1684	780	1544	2718	246.577	208.309	927.005	1147.64	725.942	1745.96	2776.3	114.368	96.6182	429.965	532.303	336.708	809.813	1287.71	2156	15	32710094	32741733	postnb	protein_coding	periostin, osteoblast specific factor b	muscle attachment; extracellular matrix organization; cell adhesion	protein binding; cell adhesion molecule binding	extracellular space; extracellular matrix	2.27508	0.00391963	0.150725
npr1b	ENSDARG00000018750	855	280	234	282	476	9	550	709.844	305.374	222.253	192.183	443.011	10.1772	561.797	217.911	93.745	68.2281	58.997	135.997	3.12424	172.463	3257.5	16	28908478	28991376	npr1b	protein_coding	natriuretic peptide receptor 1b	protein phosphorylation; intracellular signal transduction; cyclic nucleotide biosynthetic process; signal transduction; cGMP biosynthetic process; receptor guanylyl cyclase signaling pathway	ATP binding; protein kinase activity; phosphorus-oxygen lyase activity; nucleotide binding; peptide receptor activity; guanylate cyclase activity; lyase activity; natriuretic peptide receptor activity; peptide hormone binding	integral component of membrane; membrane; plasma membrane	-2.40012	0.00392681	0.150725
CU468041.2	ENSDARG00000115511	246	288	94	42	84	6	6	204.236	314.099	89.2812	28.623	78.1783	6.78481	6.12869	119.123	183.202	52.0742	16.6946	45.5983	3.95731	3.57462	1714.5	22	6026595	6054749	CU468041.2	protein_coding				membrane; integral component of membrane	-2.91107	0.00401239	0.153693
ankrd29	ENSDARG00000057159	47	183	495	536	637	986	158	39.0207	199.584	470.151	365.284	592.852	1114.97	161.389	23.5348	120.376	283.565	220.316	357.571	672.479	97.3395	1658	22	16418688	16431139	ankrd29	protein_coding	ankyrin repeat domain 29		protein binding		2.32572	0.00402196	0.153743
si:dkeyp-73d8.6	ENSDARG00000079589	32	174	57	4	10	2	0	26.5673	189.768	54.1386	2.726	9.30695	2.2616	0	26.0975	186.413	53.1813	2.6778	9.14238	2.22161	0	1018	2	32621677	32624577	si:dkeyp-73d8.6	protein_coding	si:dkeyp-73d8.6				-3.27703	0.00409822	0.155066
si:ch211-57n23.1	ENSDARG00000099891	1	6	1	56	74	150	0	0.830227	6.54373	0.9498	38.1639	68.8714	169.62	0	0.78844	6.21437	0.901994	36.2431	65.4049	161.083	0	1053	19	41509956	41513809	si:ch211-57n23.1	protein_coding	si:ch211-57n23.1				3.43736	0.00409652	0.155066
pxdc1b	ENSDARG00000040309	50	3	40	357	6	432	23	41.5113	3.27187	37.992	243.295	5.58417	488.506	23.4933	18.2467	1.43818	16.6998	106.943	2.45458	214.728	10.3267	2275	24	11451077	11467549	pxdc1b	protein_coding	PX domain containing 1b		phosphatidylinositol binding		2.86044	0.00409723	0.155066
gxylt1b	ENSDARG00000022550	169	21	572	711	371	833	162	140.308	22.9031	543.286	484.546	345.288	941.957	165.475	76.8392	12.5428	297.528	265.359	189.095	515.858	90.6214	1826	4	13892773	13902188	gxylt1b	protein_coding	glucoside xylosyltransferase 1b	O-glycan processing	transferase activity, transferring glycosyl groups; transferase activity; UDP-xylosyltransferase activity	membrane; integral component of membrane	2.50202	0.00407021	0.155066
onecutl	ENSDARG00000040253	819	374	161	172	89	4	507	679.956	407.893	152.918	117.218	82.8318	4.5232	517.875	285.636	171.347	64.2377	49.2409	34.796	1.90011	217.549	2380.5	16	29521736	29528198	onecutl	protein_coding	one cut domain, family member, like	positive regulation of transcription by RNA polymerase II; cell differentiation	DNA binding	nucleus	-2.73437	0.00408796	0.155066
map7d1a	ENSDARG00000098802	872	33	667	3518	365	755	829	723.958	35.9905	633.517	2397.51	339.704	853.755	846.781	229.101	11.3894	200.48	758.707	107.501	270.176	267.969	3160	16	35661331	35776074	map7d1a	protein_coding	MAP7 domain containing 1a	microtubule cytoskeleton organization		microtubule cytoskeleton	2.37144	0.0041085	0.15514
wdr47b	ENSDARG00000099757	1	3	62	189	85	52	8	0.830227	3.27187	58.8876	128.803	79.109	58.8017	8.17159	0.221453	0.87273	15.7075	34.3567	21.1014	15.6846	2.17967	3749	22	24559947	24591645	wdr47b	protein_coding	WD repeat domain 47b		protein binding		3.09812	0.00411926	0.155231
CABZ01056843.1	ENSDARG00000117747	7	7	2	62	77	182	6	5.81159	7.63435	1.8996	42.2529	71.6635	205.806	6.12869	3.54365	4.65509	1.15829	25.764	43.6972	125.491	3.73701	1640	23	41021511	41155139	CABZ01056843.1	lincRNA					3.08078	0.00415224	0.155529
CU571069.1	ENSDARG00000100041	526	190	273	66	14	2	316	436.699	207.218	259.295	44.9789	13.0297	2.2616	322.778	157.483	74.7271	93.5072	16.2203	4.69878	0.81558	116.4	2773	7	72032484	72035533	CU571069.1	lincRNA					-2.93957	0.00414392	0.155529
si:ch211-276k2.1	ENSDARG00000073994	0	2	1	1	0	296	8	0	2.18124	0.9498	0.681499	0	334.717	8.17159	0	3.11606	1.35686	0.97357	0	478.167	11.6737	700	22	35425946	35429150	si:ch211-276k2.1	processed_transcript	si:ch211-276k2.1				3.46628	0.00414751	0.155529
slc34a2b	ENSDARG00000036864	0	19	32	79	11	222	14	0	20.7218	30.3936	53.8384	10.2376	251.038	14.3003	0	10.123	14.8479	26.3011	5.00129	122.637	6.98597	2047	23	1078072	1104995	slc34a2b	protein_coding	solute carrier family 34 member 2b	sodium-dependent phosphate transport; sodium ion transmembrane transport; transmembrane transport; phosphate ion transport; cellular phosphate ion homeostasis	sodium-dependent phosphate transmembrane transporter activity; sodium:phosphate symporter activity; sodium:inorganic phosphate symporter activity	plasma membrane; membrane; integral component of membrane; apical plasma membrane; integral component of plasma membrane; vesicle; brush border	2.97265	0.00418929	0.156602
si:ch211-222n4.2	ENSDARG00000093026	0	0	0	97	62	0	66	0	0	0	66.1054	57.7031	0	67.4156	0	0	0	71.4267	62.348	0	72.8424	925.5	21	18925318	18929408	si:ch211-222n4.2	protein_coding	si:ch211-222n4.2				3.65559	0.00421633	0.157297
grm8b	ENSDARG00000076508	1	15	35	208	8	164	29	0.830227	16.3593	33.243	141.752	7.44556	185.451	29.622	0.248683	4.9002	9.95747	42.4597	2.23021	55.5493	8.87285	3338.5	25	26921480	27237323	grm8b	protein_coding	glutamate receptor, metabotropic 8b	G protein-coupled receptor signaling pathway; signal transduction; G protein-coupled glutamate receptor signaling pathway; regulation of synaptic transmission, glutamatergic	G protein-coupled receptor activity; glutamate receptor activity	integral component of membrane; membrane; integral component of plasma membrane; plasma membrane	3.01456	0.00424162	0.157708
map7a	ENSDARG00000078241	221	348	39	23	143	9	6	183.48	379.536	37.0422	15.6745	133.089	10.1772	6.12869	51.1372	105.779	10.3239	4.36858	37.0929	2.83646	1.70811	3588	17	16051448	16069905	map7a	protein_coding	microtubule-associated protein 7a	microtubule cytoskeleton organization		microtubule cytoskeleton	-2.92023	0.0042443	0.157708
rxrga	ENSDARG00000005593	228	233	490	1471	690	1042	389	189.292	254.115	465.402	1002.49	642.179	1178.29	397.344	192.565	258.51	473.451	1019.82	653.285	1198.67	404.215	983	2	20725684	20776841	rxrga	processed_transcript	retinoid x receptor, gamma a				2.0312	0.00425416	0.15776
rap2ab	ENSDARG00000040246	37	0	76	284	175	25	242	30.7184	0	72.1848	193.546	162.872	28.27	247.191	55.3485	0	130.063	348.731	293.462	50.937	445.389	555	1	2222363	2240119	rap2ab	protein_coding	RAP2A, member of RAS oncogene family b	signal transduction; Rap protein signal transduction; negative regulation of cell migration	GTP binding; GTPase activity; nucleotide binding; GDP binding	membrane; plasma membrane	2.73049	0.00427452	0.1582
cfap300	ENSDARG00000000349	78	2	109	0	0	1	1	64.7577	2.18124	103.528	0	0	1.1308	1.02145	52.9499	1.78352	84.651	0	0	0.924612	0.835199	1223	21	22828500	22832715	cfap300	protein_coding	cilia and flagella associated protein 300				-3.47209	0.00429625	0.158688
grap2b	ENSDARG00000101169	0	0	75	423	16	4	162	0	0	71.235	288.274	14.8911	4.5232	165.475	0	0	83.3158	337.163	17.4165	5.2903	193.538	855	6	427317	442276	grap2b	protein_coding	GRB2 related adaptor protein 2b		protein binding		3.2103	0.0043181	0.15918
abcb10	ENSDARG00000061591	63	15	53	376	440	96	283	52.3043	16.3593	50.3394	256.244	409.506	108.557	289.07	16.7642	5.24338	16.1344	82.1294	131.252	34.7939	92.6507	3120	13	24263049	24277532	abcb10	protein_coding	ATP-binding cassette, sub-family B (MDR/TAP), member 10	transmembrane transport; erythrocyte differentiation	ATP binding; ATPase-coupled transmembrane transporter activity; ATPase activity; nucleotide binding	integral component of membrane; membrane	2.26713	0.00432986	0.159298
erap1b	ENSDARG00000021859	115	508	250	43	253	6	187	95.4761	554.036	237.45	29.3045	235.466	6.78481	191.011	29.3321	170.211	72.9493	9.00291	72.3397	2.08443	58.6823	3255	5	26234425	26247973	erap1b	protein_coding	endoplasmic reticulum aminopeptidase 1b	proteolysis; regulation of blood pressure; antigen processing and presentation of endogenous peptide antigen via MHC class I; peptide catabolic process	zinc ion binding; metallopeptidase activity; metalloaminopeptidase activity; hydrolase activity; metal ion binding; peptidase activity; peptide binding; aminopeptidase activity	endoplasmic reticulum membrane; cytoplasm	-2.66017	0.00435487	0.159902
qsox2	ENSDARG00000077174	117	13	91	526	140	326	539	97.1366	14.1781	86.4318	358.469	130.297	368.641	550.561	49.2829	7.19335	43.8517	181.871	66.1072	187.033	279.331	1971	5	64277604	64311869	qsox2	protein_coding	quiescin Q6 sulfhydryl oxidase 2	oxidation-reduction process; cell redox homeostasis	thiol oxidase activity; flavin-linked sulfhydryl oxidase activity; oxidoreductase activity; protein disulfide isomerase activity	membrane; integral component of membrane; extracellular space; integral component of Golgi membrane	2.574	0.00439864	0.161191
traf6	ENSDARG00000028058	185	13	465	668	375	948	550	153.592	14.1781	441.657	455.241	349.01	1072	561.797	79.212	7.31206	227.776	234.782	179.995	552.862	289.735	1939	7	48719924	48738807	traf6	protein_coding	TNF receptor-associated factor 6	signal transduction; regulation of apoptotic process; protein ubiquitination; regulation of I-kappaB kinase/NF-kappaB signaling; response to virus; innate immune response; neutrophil chemotaxis; response to bacterium; positive regulation of transcription, DNA-templated; positive regulation of I-kappaB kinase/NF-kappaB signaling; protein K63-linked ubiquitination; positive regulation of NF-kappaB …	zinc ion binding; protein binding; ubiquitin-protein transferase activity; tumor necrosis factor receptor binding; transferase activity; metal ion binding	cytoplasm; protein-containing complex	2.58005	0.00441728	0.161556
arhgap12a	ENSDARG00000008548	4	14	54	39	10	457	434	3.32091	15.2687	51.2892	26.5785	9.30695	516.776	443.309	2.26838	10.4294	35.0336	18.1547	6.3572	352.989	302.807	1464	2	43749221	43797218	arhgap12a	protein_coding	Rho GTPase activating protein 12a	regulation of GTPase activity; signal transduction; positive regulation of GTPase activity	protein binding; GTPase activator activity	cytoplasm	2.99252	0.00449278	0.163995
tiam1a	ENSDARG00000078430	798	463	60	240	170	11	316	662.521	504.958	56.988	163.56	158.218	12.4388	322.778	185.893	141.683	15.9899	45.8922	44.3934	3.49013	90.5662	3564	10	25572372	25657506	tiam1a	protein_coding	T cell lymphoma invasion and metastasis 1a	regulation of Rho protein signal transduction; intracellular signal transduction; activation of GTPase activity; signal transduction	Rho guanyl-nucleotide exchange factor activity; guanyl-nucleotide exchange factor activity; protein binding		-2.48378	0.00451805	0.164595
rhd	ENSDARG00000002194	3	1	6	17	4	332	8	2.49068	1.09062	5.6988	11.5855	3.72278	375.426	8.17159	2.07817	0.909989	4.75494	9.66665	3.1062	313.247	6.81818	1198.5	13	45496766	45523026	rhd	protein_coding	Rh blood group, D antigen	ammonium transport; ammonium transmembrane transport	ammonium transmembrane transporter activity	membrane; integral component of membrane; integral component of plasma membrane	3.08703	0.00453416	0.164859
cd28l	ENSDARG00000069978	1	3	141	45	74	78	19	0.830227	3.27187	133.922	30.6675	68.8714	88.2025	19.4075	1.1507	4.53481	185.616	42.5051	95.4559	122.249	26.8989	721.5	9	13999620	14005116	cd28l	protein_coding	cd28-like molecule	regulation of T cell proliferation; T cell receptor signaling pathway; immune system process		membrane; integral component of membrane; external side of plasma membrane	2.88798	0.00457701	0.16577
leg1.1	ENSDARG00000090722	2	1	130	186	1	104	334	1.66045	1.09062	123.474	126.759	0.930695	117.603	341.164	1.2129	0.796656	90.1928	92.5923	0.679835	85.9045	249.207	1369	20	1412193	1421005	leg1.1	protein_coding	liver-enriched gene 1, tandem duplicate 1	multicellular organism development; liver development; digestive system development; embryonic liver development		extracellular region; extracellular space	3.19873	0.00457348	0.16577
tfe3b	ENSDARG00000019457	4	159	15	0	10	1	1	3.32091	173.409	14.247	0	9.30695	1.1308	1.02145	2.18553	114.122	9.37611	0	6.12501	0.744193	0.672227	1519.5	11	25504215	25519837	tfe3b	protein_coding	transcription factor binding to IGHM enhancer 3b	regulation of transcription, DNA-templated; positive regulation of transcription, DNA-templated; humoral immune response; regulation of osteoclast differentiation	protein dimerization activity		-3.30312	0.00460144	0.166142
si:ch211-152c2.3	ENSDARG00000045898	210	4	296	864	360	301	731	174.348	4.36249	281.141	588.815	335.05	340.371	746.679	204.874	5.12631	330.365	691.91	393.713	399.966	877.414	851	4	842010	845033	si:ch211-152c2.3	protein_coding	si:ch211-152c2.3			membrane; integral component of membrane	2.58801	0.00460514	0.166142
prlrb	ENSDARG00000045955	1	4	59	8	9	395	196	0.830227	4.36249	56.0382	5.45199	8.37625	446.666	200.204	0.837344	4.39989	56.5186	5.49873	8.44806	450.496	201.92	991.5	5	66282256	66301142	prlrb	protein_coding	prolactin receptor b	prolactin signaling pathway	protein binding; prolactin receptor activity; metal ion binding; peptide hormone binding; cytokine receptor activity; cytokine binding	membrane; receptor complex; external side of plasma membrane; integral component of membrane	3.05401	0.00461615	0.166217
slc35f4	ENSDARG00000103124	447	11	119	27	22	3	10	371.111	11.9968	113.026	18.4005	20.4753	3.3924	10.2145	242.477	7.83851	73.8492	12.0225	13.3782	2.21653	6.67396	1530.5	17	44502707	44584938	slc35f4	protein_coding	solute carrier family 35 member F4	transmembrane transport	transmembrane transporter activity	integral component of membrane; membrane	-2.72606	0.004645	0.166399
wu:fi36a10	ENSDARG00000101869	9	11	59	233	22	104	126	7.47204	11.9968	56.0382	158.789	20.4753	117.603	128.703	2.4252	3.89381	18.1883	51.5382	6.64566	38.1705	41.773	3081	23	26232185	26488622	wu:fi36a10	protein_coding	wu:fi36a10	signal transduction; regulation of JNK cascade	protein binding; molecular adaptor activity	cell-cell junction; cytoplasm	2.7917	0.00464039	0.166399
aclyb	ENSDARG00000055652	15	5	47	335	5	67	13	12.4534	5.45311	44.6406	228.302	4.65347	75.7637	13.2788	2.95805	1.29528	10.6035	54.2286	1.10534	17.9961	3.15412	4210	12	13973058	14078070	aclyb	protein_coding	ATP citrate lyase b	citrate metabolic process; acetyl-CoA biosynthetic process; lipid metabolic process; fatty acid biosynthetic process	ATP binding; catalytic activity; transferase activity, transferring acyl groups, acyl groups converted into alkyl on transfer; cofactor binding; ATP citrate synthase activity; transferase activity; metal ion binding; nucleotide binding	cytoplasm; cytosol	2.74603	0.004648	0.166399
vps33b	ENSDARG00000044813	734	514	493	254	307	4	473	609.387	560.58	468.251	173.101	285.723	4.5232	483.145	268.867	247.333	206.597	76.3736	126.064	1.99568	213.168	2266.5	7	50376097	50395395	vps33b	protein_coding	VPS33B late endosome and lysosome associated	vesicle-mediated transport; vesicle docking involved in exocytosis			-2.62203	0.00469899	0.167901
hoxc12b	ENSDARG00000103133	1191	649	524	279	1101	2	233	988.8	707.814	497.695	190.138	1024.69	2.2616	237.998	407.585	291.762	205.151	78.3752	422.38	0.932235	98.1029	2426	11	2172335	2175033	hoxc12b	protein_coding	homeobox C12b	regulation of transcription, DNA-templated	DNA binding; sequence-specific DNA binding	nucleus	-2.74674	0.00475731	0.169659
ncf1	ENSDARG00000033735	244	11	190	38	5	1	4	202.575	11.9968	180.462	25.897	4.65347	1.1308	4.0858	94.972	5.6244	84.6048	12.1411	2.18166	0.530146	1.91552	2133	5	61432541	61445697	ncf1	protein_coding	neutrophil cytosolic factor 1	oxidation-reduction process; positive regulation of catalytic activity; superoxide metabolic process; defense response to fungus; respiratory burst	protein binding; superoxide-generating NADPH oxidase activity; phosphatidylinositol binding; superoxide-generating NADPH oxidase activator activity	cytoplasm	-2.7489	0.00478431	0.170285
bik	ENSDARG00000045549	14	0	4	206	134	1	339	11.6232	0	3.7992	140.389	124.713	1.1308	346.271	15.7924	0	5.16196	190.746	169.447	1.53641	470.477	736	4	18843015	18846611	bik	protein_coding	BCL2 interacting killer	apoptotic process; regulation of apoptotic process; positive regulation of apoptotic process		membrane; integral component of membrane	2.91844	0.00480648	0.170285
ripply1	ENSDARG00000054103	45	5	64	243	76	180	132	37.3602	5.45311	60.7872	165.604	70.7328	203.544	134.831	42.8443	6.25357	69.7101	189.913	81.1156	233.422	154.623	872	21	37966933	37973819	ripply1	protein_coding	ripply transcriptional repressor 1				2.63562	0.00480223	0.170285
sugp1	ENSDARG00000075936	30	38	108	201	99	434	38	24.9068	41.4436	102.578	136.981	92.1388	490.768	38.8151	23.9258	39.8114	98.5383	131.586	88.5099	471.439	37.2863	1041	2	58914674	58919975	sugp1	protein_coding	SURP and G patch domain containing 1	RNA processing	RNA binding		2.40498	0.00481403	0.170285
tbc1d20	ENSDARG00000032298	231	48	376	1086	171	529	102	191.782	52.3499	357.125	740.108	159.149	598.194	104.188	135.727	37.0487	252.742	523.785	112.632	423.35	73.7352	1413	22	10129788	10141469	tbc1d20	protein_coding	TBC1 domain family, member 20	positive regulation of GTPase activity; endoplasmic reticulum to Golgi vesicle-mediated transport	Rab GTPase binding; GTPase activator activity	membrane; integral component of membrane; endoplasmic reticulum membrane	2.18484	0.00482059	0.170285
fance	ENSDARG00000068870	149	6	141	0	69	1	41	123.704	6.54373	133.922	0	64.2179	1.1308	41.8794	67.4871	3.56996	73.0615	0	35.0343	0.616913	22.8475	1833	8	23731483	23737370	fance	protein_coding	FA complementation group E	interstrand cross-link repair		Fanconi anaemia nuclear complex	-2.99966	0.00486979	0.171697
si:dkey-248g15.3	ENSDARG00000097959	667	349	222	81	877	90	611	553.761	380.627	210.856	55.2014	816.219	101.772	624.105	1991.95	1369.16	758.473	198.566	2936.04	366.087	2244.98	278	17	2549503	2555215	si:dkey-248g15.3	protein_coding	si:dkey-248g15.3				-2.11305	0.00489689	0.172326
zgc:162608	ENSDARG00000069375	1	5	1	8	6	166	7	0.830227	5.45311	0.9498	5.45199	5.58417	187.713	7.15014	0.702095	4.61151	0.803213	4.61056	4.72234	158.742	6.04663	1182.5	15	21875545	21877996	zgc:162608	protein_coding	zgc:162608				3.10106	0.00490984	0.172456
pcolce2b	ENSDARG00000055575	32	14	145	247	20	604	402	26.5673	15.2687	137.721	168.33	18.6139	683.004	410.622	13.7086	7.87859	71.0635	86.8577	9.60469	352.427	211.879	1938	24	5871589	5910811	pcolce2b	protein_coding	procollagen C-endopeptidase enhancer 2b		protein binding	extracellular region	2.82859	0.0049463	0.173409
SLC35D3	ENSDARG00000107442	484	13	1104	109	27	0	2	401.83	14.1781	1048.58	74.2834	25.1288	0	2.0429	329.91	11.6405	860.902	60.988	20.6312	0	1.67726	1218	20	39513435	39517164	SLC35D3	protein_coding	solute carrier family 35 member D3	transmembrane transport	transmembrane transporter activity; antiporter activity	membrane; integral component of membrane; Golgi apparatus	-2.8133	0.00498842	0.174557
nrgna	ENSDARG00000039626	5642	7218	1238	2087	1381	1196	1046	4684.14	7872.11	1175.85	1422.29	1285.29	1352.44	1068.44	5365.57	9017.31	1346.91	1629.2	1472.27	1549.18	1223.87	873	5	58372164	58382655	nrgna	protein_coding	neurogranin (protein kinase C substrate, RC3) a		calmodulin binding; protein binding		-1.89912	0.00500644	0.174859
slc29a1b	ENSDARG00000054447	364	29	394	22	19	10	41	302.203	31.628	374.221	14.993	17.6832	11.308	41.8794	98.8236	10.3427	122.374	4.90287	5.7826	3.69785	13.695	3058	11	43419809	43458612	slc29a1b	protein_coding	solute carrier family 29 member 1b	nucleoside transmembrane transport; nucleoside transport; uridine transport	nucleoside transmembrane transporter activity	integral component of membrane; integral component of plasma membrane; membrane; plasma membrane	-2.59593	0.00509876	0.17775
pacsin2	ENSDARG00000078014	364	8	357	1277	530	454	573	302.203	8.72498	339.079	870.274	493.268	513.384	585.29	488.211	14.0953	547.784	1405.94	796.879	829.376	945.542	619	4	77933084	77955302	pacsin2	protein_coding	protein kinase C and casein kinase substrate in neurons 2	caveola assembly; actin cytoskeleton organization; plasma membrane tubulation; cytoskeleton organization	protein binding; cytoskeletal protein binding; phospholipid binding	cytoplasm; plasma membrane; cytoskeleton	2.47808	0.00512773	0.178426
myh7bb	ENSDARG00000035322	7	22	5	42	16	323	34	5.81159	23.9937	4.749	28.623	14.8911	365.249	34.7293	0.963939	3.97971	0.787693	4.74755	2.46991	60.582	5.76037	6029	23	18722715	18757078	myh7bb	protein_coding	myosin, heavy chain 7B, cardiac muscle, beta b		protein binding; ATP binding; actin filament binding; motor activity; actin binding; nucleotide binding	myosin complex	2.66151	0.00517385	0.179695
grtp1a	ENSDARG00000029936	144	31	286	655	577	248	375	119.553	33.8093	271.643	446.382	537.011	280.439	383.043	89.1519	25.212	202.567	332.872	400.455	209.127	285.64	1341	1	184915	192033	grtp1a	protein_coding	growth hormone regulated TBC protein 1a				2.12362	0.00522455	0.181118
htatip2	ENSDARG00000028386	1164	3046	914	378	1266	435	545	966.384	3322.03	868.117	257.607	1178.26	491.898	556.69	796.033	2736.44	715.088	212.197	970.56	405.188	458.558	1214	7	17063761	17105323	htatip2	protein_coding	HIV-1 Tat interactive protein 2	import into nucleus		cytoplasm	-2.03268	0.00524859	0.181613
mtnr1ab	ENSDARG00000055852	0	534	149	2	8	5	13	0	582.392	141.52	1.363	7.44556	5.65401	13.2788	0	105.967	25.7497	0.247998	1.35472	1.02875	2.41609	5496	14	30105611	30141162	mtnr1ab	protein_coding	melatonin receptor 1A b	G protein-coupled receptor signaling pathway; signal transduction	melatonin receptor activity; G protein-coupled receptor activity	integral component of membrane; membrane; plasma membrane	-3.03261	0.00530388	0.182172
pik3r6a	ENSDARG00000100336	2	14	14	3	583	494	36	1.66045	15.2687	13.2972	2.0445	542.595	558.616	36.7722	0.578052	5.31548	4.62914	0.711748	188.893	194.47	12.8014	2872.5	6	23712911	23781581	pik3r6a	protein_coding	phosphoinositide-3-kinase, regulatory subunit 6a	G protein-coupled receptor signaling pathway; positive regulation of MAP kinase activity; regulation of phosphatidylinositol 3-kinase activity	1-phosphatidylinositol-3-kinase regulator activity	phosphatidylinositol 3-kinase complex, class IB; phosphatidylinositol 3-kinase complex	2.94481	0.00530054	0.182172
nmrk2	ENSDARG00000067848	2	236	66	640	285	937	244	1.66045	257.387	62.6868	436.159	265.248	1059.56	249.234	1.75896	272.656	66.4055	462.033	280.983	1122.42	264.019	944	2	55982300	55990329	nmrk2	protein_coding	nicotinamide riboside kinase 2	phosphorylation	kinase activity		2.79476	0.00530225	0.182172
cyp46a1.2	ENSDARG00000004262	159	474	176	53	166	3	191	132.006	516.955	167.165	36.1195	154.495	3.3924	195.097	72.1739	282.643	91.3968	19.7482	84.4698	1.85479	106.669	1829	20	5237286	5254610	cyp46a1.2	protein_coding	cytochrome P450, family 46, subfamily A, polypeptide 1, tandem duplicate 2	oxidation-reduction process; cholesterol catabolic process	heme binding; iron ion binding; oxidoreductase activity, acting on paired donors, with incorporation or reduction of molecular oxygen; cholesterol 24-hydroxylase activity		-2.68949	0.00527481	0.182172
si:dkey-121j17.6	ENSDARG00000069661	37	5	4	329	77	188	2	30.7184	5.45311	3.7992	224.213	71.6635	212.591	2.0429	16.6405	2.95401	2.05807	121.459	38.821	115.163	1.10666	1846	20	560805	566577	si:dkey-121j17.6	protein_coding	si:dkey-121j17.6				2.99167	0.00536683	0.183319
si:dkey-1h4.4	ENSDARG00000105548	3	2	35	56	114	179	3	2.49068	2.18124	33.243	38.1639	106.099	202.413	3.06435	1.63538	1.4322	21.8273	25.0584	69.6646	132.904	2.01205	1523	7	30926289	30930493	si:dkey-1h4.4	protein_coding	si:dkey-1h4.4		protein binding		3.08454	0.00535644	0.183319
CU681841.1	ENSDARG00000101212	321	1022	686	95	625	187	592	266.503	1114.62	651.563	64.7424	581.684	211.46	604.698	47.3783	198.154	115.833	11.5098	103.411	37.5929	107.502	5625	23	45520704	45539306	CU681841.1	protein_coding		signal transduction; cell surface receptor signaling pathway; immune response; cellular response to lipopolysaccharide; T cell costimulation; positive regulation of T cell proliferation; negative regulation of T cell proliferation		membrane; integral component of membrane; external side of plasma membrane; cell surface	-1.95637	0.00535824	0.183319
xirp2a	ENSDARG00000071113	178	445	115	24	193	53	723	147.78	485.327	109.227	16.356	179.624	59.9325	738.508	14.8553	48.7864	10.9798	1.64415	18.0563	6.02457	74.2368	9948	6	10170241	10233650	xirp2a	protein_coding	xin actin binding repeat containing 2a	heart development; actin cytoskeleton organization; actin filament bundle assembly; negative regulation of actin filament depolymerization	actin binding; actin filament binding; metal ion binding	cell junction	-2.34215	0.00543459	0.185294
si:ch211-15d5.11	ENSDARG00000063511	826	846	428	321	165	60	338	685.767	922.666	406.514	218.761	153.565	67.8481	345.25	334.358	449.862	198.203	106.661	74.873	33.0805	168.332	2051	17	24695594	24717925	si:ch211-15d5.11	protein_coding	si:ch211-15d5.11				-2.24445	0.00545595	0.185682
lamb2	ENSDARG00000002084	4	16	15	130	22	98	548	3.32091	17.45	14.247	88.5949	20.4753	110.819	559.754	0.608002	3.19479	2.60838	16.2202	3.74868	20.289	102.482	5462	23	20180159	20258490	lamb2	protein_coding	laminin, beta 2 (laminin S)	cell migration; basement membrane assembly; animal organ morphogenesis; tissue development; muscle attachment; somite development; substrate adhesion-dependent cell spreading	extracellular matrix structural constituent; integrin binding	laminin complex	2.8979	0.00547852	0.18611
CU855878.1	ENSDARG00000079876	8114	678	6244	1493	2465	224	1313	6736.46	739.442	5930.55	1017.48	2294.16	253.299	1341.16	5321.06	584.077	4684.48	803.695	1812.13	200.079	1059.37	1266	22	22129358	22130623	CU855878.1	protein_coding	C2 calcium-dependent domain-containing protein 4C-like				-1.97256	0.00550553	0.186687
ubtd1b	ENSDARG00000079623	3	8	249	177	2	267	157	2.49068	8.72498	236.5	120.625	1.86139	301.924	160.367	1.5834	5.54671	150.35	76.6849	1.18334	191.941	101.95	1573	12	2780190	2800859	ubtd1b	protein_coding	ubiquitin domain containing 1b		protein binding		2.96731	0.00557477	0.188691
ccl19a.1	ENSDARG00000058389	1	1	45	45	90	8	471	0.830227	1.09062	42.741	30.6675	83.7625	9.04641	481.102	0.874844	1.14923	45.0379	32.3156	88.264	9.53257	506.957	949	5	13353866	13392962	ccl19a.1	protein_coding	chemokine (C-C motif) ligand 19a, tandem duplicate 1	immune response; G protein-coupled receptor signaling pathway; inflammatory response; neutrophil chemotaxis; chemokine-mediated signaling pathway; monocyte chemotaxis; positive regulation of GTPase activity; lymphocyte chemotaxis; positive regulation of ERK1 and ERK2 cascade; cellular response to interferon-gamma; cellular response to interleukin-1; cellular response to tumor necrosis factor; che…	chemokine activity; cytokine activity; CCR chemokine receptor binding	extracellular region; extracellular space	2.84247	0.00562983	0.190208
prss60.2	ENSDARG00000055644	83	1	298	0	11	1	5	68.9088	1.09062	283.04	0	10.2376	1.1308	5.10724	52.9864	0.838618	217.64	0	7.87208	0.869513	3.92714	1300.5	6	39098397	39105480	prss60.2	protein_coding	serine protease 60.2	immune response; proteolysis; endocytosis	serine-type endopeptidase activity; scavenger receptor activity; polysaccharide binding; hydrolase activity; peptidase activity; serine-type peptidase activity		-3.08014	0.00567196	0.19115
scin	ENSDARG00000010728	120	3	459	0	287	1	510	99.6272	3.27187	435.958	0	267.109	1.1308	520.939	44.2985	1.45481	193.845	0	118.768	0.502802	231.631	2249	19	31347675	31372896	scin	protein_coding	scinderin	actin filament severing	calcium ion binding; actin filament binding		-2.71879	0.00567822	0.19115
zbtb1	ENSDARG00000023040	104	126	57	455	669	612	543	86.3436	137.418	54.1386	310.082	622.635	692.05	554.647	30.9088	49.1922	19.3802	111.001	222.887	247.736	198.549	2793.5	20	27712714	27720098	zbtb1	protein_coding	zinc finger and BTB domain containing 1		protein binding; nucleic acid binding		1.99978	0.00569128	0.191244
rasl11a	ENSDARG00000046013	15	0	63	201	262	294	8	12.4534	0	59.8374	136.981	243.842	332.456	8.17159	8.84161	0	42.4831	97.2533	173.122	236.035	5.80163	1408.5	7	51314734	51321126	rasl11a	protein_coding	RAS-like, family 11, member A	signal transduction; positive regulation of transcription by RNA polymerase I	GTP binding; GTPase activity; nucleotide binding	membrane; nucleus; nucleolus	3.0875	0.0057123	0.191604
rspo3	ENSDARG00000070081	108	170	350	652	241	1745	1887	89.6645	185.406	332.43	444.337	224.297	1973.25	1927.47	63.5243	131.354	235.515	314.798	158.907	1397.98	1365.55	1411.5	16	40301056	40339027	rspo3	protein_coding	R-spondin 3				2.42549	0.00572551	0.191702
lect2l	ENSDARG00000033227	43	1	65	228	156	419	54	35.6998	1.09062	61.737	155.382	145.188	473.806	55.1582	48.9709	1.49605	84.6872	213.144	199.161	649.939	75.6629	729	14	36885524	36887063	lect2l	protein_coding	leukocyte cell-derived chemotaxin 2 like	response to bacterium; cilium assembly; cilium organization	metal ion binding	cytoplasm	2.83267	0.00575125	0.192218
nkx6.2	ENSDARG00000104735	589	135	378	190	61	7	146	489.004	147.234	359.024	129.485	56.7724	7.91561	149.132	170.682	51.3906	125.314	45.1954	19.8158	2.76286	52.0529	2865	13	51579851	51584264	nkx6.2	protein_coding	NK6 homeobox 2	regulation of transcription, DNA-templated; positive regulation of transcription by RNA polymerase II; cell differentiation; endocrine pancreas development; spinal cord motor neuron differentiation; type B pancreatic cell differentiation; pancreatic A cell differentiation	DNA binding; sequence-specific DNA binding; RNA polymerase II proximal promoter sequence-specific DNA binding; DNA-binding transcription factor activity	nucleus	-2.39652	0.00577933	0.19281
pigm	ENSDARG00000024277	20	5	192	339	5	264	756	16.6045	5.45311	182.362	231.028	4.65347	298.531	772.215	10.256	3.3682	112.638	142.698	2.87429	184.393	476.971	1619	24	42102204	42108655	pigm	protein_coding	phosphatidylinositol glycan anchor biosynthesis, class M	GPI anchor biosynthetic process	transferase activity, transferring hexosyl groups; transferase activity; transferase activity, transferring glycosyl groups	integral component of membrane; membrane; endoplasmic reticulum; endoplasmic reticulum membrane	2.974	0.00581081	0.193168
si:ch211-175m2.5	ENSDARG00000089019	183	318	232	42	142	0	94	151.932	346.818	220.354	28.623	132.159	0	96.0162	125.563	286.626	182.11	23.6553	109.222	0	79.3522	1210	14	21232586	21238046	si:ch211-175m2.5	protein_coding	si:ch211-175m2.5	oxidation-reduction process; cellular oxidant detoxification	peroxiredoxin activity		-2.85954	0.00580905	0.193168
parvg	ENSDARG00000067711	171	3	43	1	6	1	3	141.969	3.27187	40.8414	0.681499	5.58417	1.1308	3.06435	95.1534	2.19294	27.3736	0.456769	3.74274	0.75791	2.05385	1492	25	5068442	5084539	parvg	protein_coding	parvin, gamma	cell adhesion; actin cytoskeleton reorganization; establishment or maintenance of cell polarity; cell projection assembly; substrate adhesion-dependent cell spreading	protein binding; actin binding	cytoplasm; actin cytoskeleton; focal adhesion	-3.10451	0.00589078	0.195477
itpr1a	ENSDARG00000014655	172	238	340	21	171	43	49	142.799	259.568	322.932	14.3115	159.149	48.6244	50.051	17.455	31.7282	39.4734	1.74936	19.4535	5.94358	6.11796	8181	6	39923052	39991554	itpr1a	protein_coding	inositol 1,4,5-trisphosphate receptor, type 1a	ion transport; transmembrane transport; calcium ion transport; calcium ion transmembrane transport; inositol phosphate-mediated signaling; ion transmembrane transport	inositol 1,4,5-trisphosphate-sensitive calcium-release channel activity; inositol 1,4,5 trisphosphate binding; calcium channel activity; ion channel activity	membrane; endoplasmic reticulum; integral component of membrane	-2.38237	0.00590676	0.195659
vipas39	ENSDARG00000103690	226	14	571	965	470	419	430	187.631	15.2687	542.336	657.647	437.426	473.806	439.223	98.6235	8.0256	285.065	345.675	229.922	249.044	230.866	1902.5	20	18352770	18382892	vipas39	protein_coding	VPS33B interacting protein, apical-basolateral polarity regulator, spe-39 homolog	intracellular protein transport; protein transport; cell differentiation; spermatogenesis; hepaticobiliary system development		cytoplasm; cytoplasmic vesicle; endosome; early endosome; late endosome; recycling endosome	2.40094	0.00598505	0.1979
fgfbp2b	ENSDARG00000038056	3	2	77	62	58	126	7	2.49068	2.18124	73.1346	42.2529	53.9803	142.481	7.15014	1.90201	1.66571	55.8493	32.2665	41.2221	108.806	5.46021	1309.5	1	22685961	22691182	fgfbp2b	protein_coding	fibroblast growth factor binding protein 2b	cell-cell signaling		cytoplasm	2.9106	0.00599753	0.197961
si:dkey-266m15.7	ENSDARG00000093117	327	514	251	101	211	67	160	271.484	560.58	238.4	68.8314	196.377	75.7637	163.432	236.279	487.885	207.485	59.9055	170.911	65.9388	142.238	1149	18	6868826	6881392	si:dkey-266m15.7	protein_coding	si:dkey-266m15.7				-2.09882	0.00602417	0.198138
cnnm4b	ENSDARG00000074309	636	7	268	2112	550	407	1084	528.024	7.63435	254.546	1439.33	511.882	460.236	1107.25	255.023	3.6872	122.94	695.159	247.226	222.283	534.774	2070.5	5	13472234	13540731	cnnm4b	protein_coding	cyclin and CBS domain divalent metal cation transport mediator 4b	retina development in camera-type eye; sodium ion transmembrane transport; transmembrane transport; magnesium ion homeostasis; magnesium ion transport; magnesium ion transmembrane transport	sodium ion transmembrane transporter activity; magnesium ion transmembrane transporter activity; transmembrane transporter activity	membrane; integral component of membrane; plasma membrane	2.46279	0.00602236	0.198138
MGAT5B	ENSDARG00000115505	0	5	4	76	2	94	20	0	5.45311	3.7992	51.7939	1.86139	106.295	20.429	0	3.56412	2.48314	33.8522	1.21659	69.4741	13.3523	1530	3	59117136	59167824	MGAT5B	protein_coding	alpha-1,6-mannosylglycoprotein 6-beta-N-acetylglucosaminyltransferase B	protein N-linked glycosylation	alpha-1,6-mannosylglycoprotein 6-beta-N-acetylglucosaminyltransferase activity		3.21837	0.00604546	0.198487
oxct1b	ENSDARG00000054319	3	370	30	1	46	1	6	2.49068	403.53	28.494	0.681499	42.812	1.1308	6.12869	1.27335	206.304	14.5675	0.348415	21.8875	0.578119	3.13328	1956	21	20771082	20785888	oxct1b	protein_coding	3-oxoacid CoA transferase 1b	ketone body catabolic process	CoA-transferase activity; transferase activity; 3-oxoacid CoA-transferase activity	mitochondrion	-2.98834	0.0060681	0.19888
si:ch211-106j24.1	ENSDARG00000036809	20	5	17	117	185	73	117	16.6045	5.45311	16.1466	79.7354	172.179	82.5485	119.51	3.24624	1.0661	3.15672	15.5885	33.6615	16.1385	23.3645	5115	7	15373412	15413188	si:ch211-106j24.1	protein_coding	si:ch211-106j24.1	proteolysis; peptide catabolic process	zinc ion binding; metallopeptidase activity; hydrolase activity; metal ion binding; peptidase activity; peptide binding; aminopeptidase activity; metalloaminopeptidase activity	membrane; integral component of membrane; cytoplasm; plasma membrane	2.56781	0.00610983	0.199195
serpinb1l1	ENSDARG00000095830	2	2	1	181	5	4	252	1.66045	2.18124	0.9498	123.351	4.65347	4.5232	257.405	1.14278	1.5012	0.653682	84.8942	3.20267	3.11301	177.154	1453	16	51266502	51272006	serpinb1l1	protein_coding	serpin peptidase inhibitor, clade B (ovalbumin), member 1, like 1	negative regulation of endopeptidase activity	serine-type endopeptidase inhibitor activity	extracellular space	3.20274	0.00610859	0.199195
prss35	ENSDARG00000100691	2	2	6	0	208	248	189	1.66045	2.18124	5.6988	0	193.584	280.439	193.054	0.712947	0.936558	2.44689	0	83.1191	120.412	82.8913	2329	16	32995882	33004852	prss35	protein_coding	serine protease 35	proteolysis	serine-type endopeptidase activity; peptidase activity		3.067	0.0061027	0.199195
pck2	ENSDARG00000020956	225	561	374	107	205	11	178	186.801	611.839	355.225	72.9204	190.792	12.4388	181.818	54.7162	179.215	104.05	21.3592	55.8853	3.64347	53.2566	3414	24	12920019	12938922	pck2	protein_coding	phosphoenolpyruvate carboxykinase 2 (mitochondrial)	gluconeogenesis; hepatocyte differentiation; cellular response to insulin stimulus; pyruvate metabolic process; response to starvation; response to lipid; propionate catabolic process; glycerol biosynthetic process from pyruvate; cellular response to glucose stimulus; cellular response to dexamethasone stimulus	GTP binding; phosphoenolpyruvate carboxykinase activity; purine nucleotide binding; phosphoenolpyruvate carboxykinase (GTP) activity; manganese ion binding	cytosol; mitochondrion	-2.48161	0.00623845	0.203033
palmda	ENSDARG00000001913	2	11	14	16	2	399	18	1.66045	11.9968	13.2972	10.904	1.86139	451.19	18.3861	0.360576	2.60518	2.88756	2.36786	0.40421	97.9782	3.99263	4605	2	20406399	20428140	palmda	protein_coding	palmdelphin a	regulation of cell shape		membrane; cytoplasm	2.83979	0.00626537	0.203553
oxr1b	ENSDARG00000063310	1148	102	1514	3287	1581	2207	1546	953.101	111.243	1438	2240.09	1471.43	2495.68	1579.16	260.41	30.3944	392.895	612.046	402.03	681.879	431.464	3660	19	7309050	7406933	oxr1b	protein_coding	oxidation resistance 1b				2.20733	0.00630859	0.204416
caspb	ENSDARG00000052039	0	3	156	30	162	172	5	0	3.27187	148.169	20.445	150.773	194.498	5.10724	0	2.14057	96.9374	13.3758	98.6408	127.247	3.34134	1528.5	1	58050905	58064738	caspb	protein_coding	caspase b	proteolysis; apoptotic process; activation of cysteine-type endopeptidase activity involved in apoptotic process; apoptotic signaling pathway; positive regulation of apoptotic process	cysteine-type peptidase activity; cysteine-type endopeptidase activity; hydrolase activity; peptidase activity; cysteine-type endopeptidase activity involved in apoptotic signaling pathway	cytoplasm	2.99217	0.00631389	0.204416
scinla	ENSDARG00000102415	848	4	806	4094	767	627	266	704.032	4.36249	765.539	2790.06	713.843	709.012	271.705	248.161	1.53771	269.841	983.453	251.619	249.916	95.7721	2837	6	24090950	24103666	scinla	protein_coding	scinderin like a	eye development; dorsal/ventral pattern formation; brain development; central nervous system development	actin filament binding		2.54084	0.00634797	0.205163
nf2a	ENSDARG00000020204	12	22	658	50	84	807	264	9.96272	23.9937	624.968	34.075	78.1783	912.556	269.663	1.72589	4.15655	108.266	5.90298	13.5432	158.087	46.715	5772.5	5	11724428	11809710	nf2a	protein_coding	neurofibromin 2a (merlin)		cytoskeletal protein binding; actin binding	cytoskeleton	2.47678	0.00642419	0.207266
mybpc3	ENSDARG00000011615	151	55	231	10	6	8	43	125.364	59.9842	219.404	6.81499	5.58417	9.04641	43.9223	117.824	56.3761	206.207	6.40507	5.24828	8.50226	41.2804	1064	7	31838320	31899925	mybpc3	protein_coding	myosin binding protein C, cardiac	ventricular cardiac muscle tissue morphogenesis; regulation of heart rate; cardiac atrium formation; cardiac ventricle formation	protein binding; myosin heavy chain binding		-2.74723	0.00645563	0.207561
capn10	ENSDARG00000076634	461	257	29	124	5	1	12	382.735	280.29	27.5442	84.5059	4.65347	1.1308	12.2574	193.594	141.775	13.9323	42.7445	2.35381	0.571978	6.19999	1977	2	45139470	45154622	capn10	protein_coding	calpain 10	proteolysis; cellular response to insulin stimulus	calcium-dependent cysteine-type endopeptidase activity; hydrolase activity; peptidase activity; cysteine-type peptidase activity	cytoplasm; intracellular	-2.86213	0.00645336	0.207561
tinagl1	ENSDARG00000061231	207	5	27	850	71	228	838	171.857	5.45311	25.6446	579.274	66.0793	257.823	855.974	97.7015	3.10012	14.5791	329.32	37.5664	146.573	486.625	1759	19	41769135	41829721	tinagl1	protein_coding	tubulointerstitial nephritis antigen-like 1	immune response; proteolysis; endocytosis; sprouting angiogenesis; cell adhesion; embryonic viscerocranium morphogenesis; negative regulation of peptidase activity	cysteine-type peptidase activity; scavenger receptor activity; polysaccharide binding; peptidase inhibitor activity	extracellular space	2.69086	0.00656931	0.210852
zgc:163057	ENSDARG00000045144	84	5	58	0	1	1	2	69.7391	5.45311	55.0884	0	0.930695	1.1308	2.0429	91.7619	7.17515	72.4847	0	1.2246	1.4879	2.68802	760	12	20336070	20337274	zgc:163057	protein_coding	zgc:163057	oxygen transport; cellular oxidant detoxification; hydrogen peroxide catabolic process	heme binding; oxygen binding; metal ion binding; peroxidase activity; oxygen carrier activity; haptoglobin binding; organic acid binding	hemoglobin complex; haptoglobin-hemoglobin complex	-3.25748	0.00659106	0.211186
cx39.4	ENSDARG00000070357	2	1	2	94	2	8	243	1.66045	1.09062	1.8996	64.0609	1.86139	9.04641	248.212	1.61523	1.06092	1.84786	62.3161	1.81069	8.80001	241.451	1028	19	37153409	37154436	cx39.4	protein_coding	connexin 39.4	cell communication; pigmentation	protein binding	connexin complex; membrane; integral component of membrane; plasma membrane; cell junction; gap junction	3.19673	0.00661244	0.211431
si:dkey-93n13.2	ENSDARG00000092816	743	383	461	137	269	88	110	616.859	417.708	437.858	93.3654	250.357	99.5105	112.359	185.857	125.854	131.925	28.1306	75.4314	29.9821	33.8534	3319	3	15627268	15635313	si:dkey-93n13.2	protein_coding	si:dkey-93n13.2		DNA binding		-2.10829	0.00662141	0.211431
cd99	ENSDARG00000051975	249	111	151	61	168	10	165	206.727	121.059	143.42	41.5714	156.357	11.308	168.539	210.945	123.53	146.347	42.4198	159.548	11.5388	171.979	980	1	33353174	33380340	cd99	protein_coding	CD99 molecule	homotypic cell-cell adhesion; T cell extravasation; positive regulation of neutrophil extravasation		membrane; integral component of membrane; integral component of plasma membrane	-2.26431	0.00663989	0.211658
mtr	ENSDARG00000104906	40	5	152	262	92	107	506	33.2091	5.45311	144.37	178.553	85.6239	120.996	516.853	8.75767	1.43806	38.0721	47.0867	22.5801	31.9082	136.301	3792	12	47081783	47115440	mtr	protein_coding	5-methyltetrahydrofolate-homocysteine methyltransferase	pteridine-containing compound metabolic process; cellular metabolic process; methionine biosynthetic process; cellular amino acid biosynthetic process; methylation	zinc ion binding; metal ion binding; cobalamin binding; methionine synthase activity; transferase activity; methyltransferase activity	membrane; integral component of membrane	2.53783	0.00667018	0.21226
aplnr2	ENSDARG00000004447	2	15	8	7	142	260	54	1.66045	16.3593	7.5984	4.77049	132.159	294.008	55.1582	0.9413	9.274	4.30748	2.70436	74.9199	166.671	31.2688	1764	7	38685545	38689562	aplnr2	protein_coding	apelin receptor 2	G protein-coupled receptor signaling pathway; signal transduction	G protein-coupled receptor activity	integral component of membrane; membrane	2.68058	0.00672208	0.213546
zbtb37	ENSDARG00000042689	91	12	27	238	177	402	486	75.5507	13.0875	25.6446	162.197	164.733	454.582	496.424	48.2444	8.35726	16.3759	103.574	105.193	290.282	317.001	1566	22	16032160	16034137	zbtb37	protein_coding	zinc finger and BTB domain containing 37	negative regulation of transcription by RNA polymerase II	protein binding; nucleic acid binding; RNA polymerase II regulatory region sequence-specific DNA binding; DNA binding; DNA-binding transcription repressor activity, RNA polymerase II-specific	nucleus	2.52989	0.00677295	0.213743
si:dkey-18j18.3	ENSDARG00000078140	0	3	4	58	4	75	5	0	3.27187	3.7992	39.5269	3.72278	84.8101	5.10724	0	1.70365	1.97823	20.5816	1.93844	44.1604	2.65933	1920.5	13	32901358	32906306	si:dkey-18j18.3	protein_coding	si:dkey-18j18.3				3.17729	0.00675052	0.213743
fktn	ENSDARG00000059437	2228	2600	1303	708	1224	435	484	1849.75	2835.62	1237.59	482.501	1139.17	491.898	494.381	1291.72	1980.18	864.238	336.942	795.51	343.505	345.238	1432	5	69907222	69924642	fktn	protein_coding	fukutin	vasculogenesis; muscle fiber development; regulation of protein glycosylation			-1.97303	0.00675955	0.213743
ctsl.1	ENSDARG00000003902	0	7	167	331	4	139	722	0	7.63435	158.617	225.576	3.72278	157.181	737.486	0	5.32382	110.611	157.306	2.59608	109.61	514.286	1434	17	27456804	27461321	ctsl.1	protein_coding	cathepsin L.1	proteolysis; proteolysis involved in cellular protein catabolic process	cysteine-type peptidase activity; hydrolase activity; peptidase activity; cysteine-type endopeptidase activity	extracellular space; lysosome	3.0727	0.00677419	0.213743
BX005234.1	ENSDARG00000097761	0	0	2	20	5	8	157	0	0	1.8996	13.63	4.65347	9.04641	160.367	0	0	2.19353	15.739	5.37353	10.4462	185.182	866	16	42975366	42993864	BX005234.1	processed_transcript					3.34609	0.00681194	0.21457
prox1a	ENSDARG00000055158	832	1144	873	321	321	4	647	690.749	1247.67	829.175	218.761	298.753	4.5232	660.877	237.289	428.606	284.842	75.1498	102.629	1.55383	227.028	2911	17	32822588	32865788	prox1a	protein_coding	prospero homeobox 1a	regulation of transcription, DNA-templated; negative regulation of transcription by RNA polymerase II; positive regulation of transcription by RNA polymerase II; myofibril assembly; lymphangiogenesis; forebrain neuron development; neuromast deposition; negative regulation of DNA-binding transcription factor activity; neuromast hair cell differentiation	DNA binding	nucleus	-2.62708	0.00687835	0.216296
cnnm2b	ENSDARG00000078733	7	9	26	18	105	340	137	5.81159	9.8156	24.6948	12.267	97.7229	384.472	139.938	1.73403	2.92872	7.36828	3.66015	29.158	114.717	41.754	3351.5	1	31725154	31799359	cnnm2b	protein_coding	cyclin and CBS domain divalent metal cation transport mediator 2b	transmembrane transport; magnesium ion homeostasis; magnesium ion transmembrane transport; brain development	magnesium ion transmembrane transporter activity; transmembrane transporter activity	membrane; integral component of membrane; plasma membrane	2.63741	0.00689999	0.216611
si:dkey-202g17.3	ENSDARG00000057504	143	12	456	13	7	5	4	118.722	13.0875	433.109	8.85949	6.51486	5.65401	4.0858	57.3538	6.32245	209.231	4.27995	3.14728	2.7314	1.97381	2070	15	9072821	9089507	si:dkey-202g17.3	protein_coding	si:dkey-202g17.3	carbohydrate metabolic process; amino acid transport	catalytic activity	membrane; integral component of membrane	-2.56982	0.00696747	0.216932
CZQB01066256.1	ENSDARG00000117321	32	4	7	152	56	107	103	26.5673	4.36249	6.6486	103.588	52.1189	120.996	105.209	23.102	3.79347	5.78139	90.0764	45.3208	105.214	91.4863	1150	1	1350111	1352997	CZQB01066256.1	lincRNA					2.66056	0.00695002	0.216932
dhx58	ENSDARG00000089463	0	5	18	2	34	307	4	0	5.45311	17.0964	1.363	31.6436	347.156	4.0858	0	3.01694	9.45859	0.754079	17.5068	192.064	2.26047	1807.5	3	17689419	17710221	dhx58	protein_coding	DEXH (Asp-Glu-X-His) box polypeptide 58		DNA binding; ATP binding; hydrolase activity; helicase activity		2.99079	0.00696847	0.216932
cdkl5	ENSDARG00000015240	360	101	589	1329	460	882	352	298.882	110.153	559.432	905.712	428.12	997.367	359.55	85.6763	31.576	160.365	259.628	122.723	285.901	103.067	3488.5	11	30161168	30232133	cdkl5	protein_coding	cyclin-dependent kinase-like 5	protein phosphorylation; phosphorylation; regulation of cell cycle; positive regulation of axon extension; regulation of dendrite development	ATP binding; protein kinase activity; kinase activity; cyclin-dependent protein serine/threonine kinase activity	nucleus; cytoplasm; dendrite cytoplasm	2.0018	0.0069679	0.216932
tmem45b	ENSDARG00000056239	0	11	224	169	257	262	4	0	11.9968	212.755	115.173	239.189	296.27	4.0858	0	11.949	211.908	114.714	238.236	295.09	4.06952	1004	21	25236297	25247052	tmem45b	protein_coding	transmembrane protein 45B				2.9712	0.00695047	0.216932
ZNF335	ENSDARG00000076920	313	133	101	1328	312	901	794	259.861	145.053	95.9298	905.031	290.377	1018.85	811.03	59.492	33.208	21.9619	207.196	66.4782	233.254	185.675	4368	8	24296639	24466515	ZNF335	protein_coding	zinc finger protein 335	regulation of gene expression	nucleic acid binding; DNA binding; RNA polymerase II core promoter sequence-specific DNA binding	nucleus; histone methyltransferase complex	2.09965	0.00703148	0.218528
cdk10	ENSDARG00000034256	462	676	444	229	98	5	20	383.565	737.261	421.711	156.063	91.2081	5.65401	20.429	718.286	1380.64	789.721	292.253	170.802	10.588	38.2565	534	25	34956368	34973211	cdk10	protein_coding	cyclin-dependent kinase 10	protein phosphorylation; regulation of cell cycle; neurogenesis; negative regulation of neuron apoptotic process; histone phosphorylation	ATP binding; protein kinase activity; nucleotide binding; cyclin-dependent protein serine/threonine kinase activity; protein serine/threonine kinase activity; protein binding; kinase activity	nucleus	-2.67519	0.00705455	0.218879
kif20bb	ENSDARG00000040110	161	11	185	627	50	973	80	133.667	11.9968	175.713	427.3	46.5347	1100.27	81.7159	27.8733	2.50169	36.6412	89.1044	9.70383	229.438	17.0401	4795.5	12	16452575	16479291	kif20bb	protein_coding	kinesin family member 20Bb	microtubule-based movement	ATP binding; microtubule binding; microtubule motor activity; nucleotide binding; ATPase activity; motor activity	nucleus; microtubule; kinesin complex	2.50485	0.00707109	0.219027
nexn	ENSDARG00000057317	1	13	11	95	17	106	54	0.830227	14.1781	10.4478	64.7424	15.8218	119.865	55.1582	0.841162	14.3648	10.5854	65.5952	16.0302	121.444	55.8847	987	8	18515711	18537882	nexn	protein_coding	nexilin (F actin binding protein)	homophilic cell adhesion via plasma membrane adhesion molecules; axon guidance; dendrite self-avoidance; cardiac muscle fiber development	cell-cell adhesion mediator activity	plasma membrane; Z disc; axon	2.90126	0.00708319	0.219038
tsku	ENSDARG00000040815	268	41	441	1025	637	982	158	222.501	44.7155	418.862	698.537	592.852	1110.45	161.389	95.3916	19.1706	179.576	299.48	254.17	476.076	69.1914	2332.5	15	29343280	29354020	tsku	protein_coding	tsukushi small leucine rich proteoglycan homolog (Xenopus laevis)		protein binding		2.34536	0.00709788	0.219128
prepl	ENSDARG00000017853	431	455	288	168	875	21	456	357.828	496.233	273.542	114.492	814.358	23.7468	465.781	150.411	208.589	114.982	48.126	342.311	9.98185	195.788	2379	13	10621257	10647310	prepl	protein_coding	prolyl endopeptidase like	proteolysis	serine-type endopeptidase activity; serine-type peptidase activity; serine-type exopeptidase activity	Golgi apparatus; cytoskeleton	-2.22458	0.00713774	0.219994
cenpe	ENSDARG00000063385	190	9	34	735	80	240	310	157.743	9.8156	32.2932	500.902	74.4556	271.392	316.649	213.744	13.3003	43.7577	678.729	100.888	367.74	429.064	738	1	260039	296057	cenpe	protein_coding	centromere protein E	microtubule-based movement; mitotic metaphase plate congression	ATPase activity; microtubule binding; microtubule motor activity; ATP binding; nucleotide binding; motor activity	microtubule; kinesin complex	2.48135	0.00717493	0.22041
smim20	ENSDARG00000112670	303	452	318	94	427	65	467	251.559	492.961	302.036	64.0609	397.407	73.5021	477.017	449.212	880.288	539.351	114.394	709.655	131.254	851.815	560	7	62004048	62009910	smim20	protein_coding	small integral membrane protein 20	mitochondrial respiratory chain complex IV assembly		integral component of membrane; membrane; mitochondrion	-1.99612	0.0071728	0.22041
gip	ENSDARG00000071306	25	650	20	4616	2283	465	2472	20.7557	708.904	18.996	3145.8	2124.78	525.822	2525.02	19.8904	679.353	18.2041	3014.66	2036.2	503.903	2419.76	1043.5	12	20662426	20665865	gip	protein_coding	gastric inhibitory polypeptide	regulation of insulin secretion; response to glucose; regulation of fatty acid biosynthetic process; response to starvation	glucagon receptor binding		2.67978	0.00723437	0.221002
tmtopsb	ENSDARG00000032246	104	3	8	494	231	286	9	86.3436	3.27187	7.5984	336.661	214.99	323.409	9.19304	72.3146	2.74026	6.36382	281.96	180.059	270.862	7.69936	1194	24	26134029	26197398	tmtopsb	protein_coding	teleost multiple tissue opsin b	G protein-coupled receptor signaling pathway; visual perception; signal transduction; response to stimulus; phototransduction; detection of visible light; cellular response to light stimulus; protein-chromophore linkage	G protein-coupled receptor activity; G protein-coupled photoreceptor activity; photoreceptor activity	integral component of membrane; membrane; integral component of plasma membrane; photoreceptor outer segment	2.84816	0.0072417	0.221002
prickle1a	ENSDARG00000040649	364	9	4	993	118	205	79	302.203	9.8156	3.7992	676.729	109.822	231.814	80.6945	59.1626	1.92161	0.743774	132.484	21.5	45.3826	15.7977	5108	25	314608	348784	prickle1a	protein_coding	prickle homolog 1a	convergent extension involved in gastrulation; Kupffer's vesicle development; heart looping; cell migration involved in gastrulation; intrahepatic bile duct development; neural retina development; determination of digestive tract left/right asymmetry; establishment of mitotic spindle orientation; neuron migration; Wnt signaling pathway; determination of liver left/right asymmetry; cell migration …	zinc ion binding; metal ion binding; protein binding	cell	2.37281	0.00720926	0.221002
psme4a	ENSDARG00000087911	15	16	145	95	57	245	121	12.4534	17.45	137.721	64.7424	53.0496	277.046	123.595	2.28839	3.20653	25.3071	11.8968	9.74818	50.9089	22.7114	5442	13	35689749	35744963	psme4a	protein_coding	proteasome activator subunit 4a	positive regulation of peptidase activity	peptidase activator activity; proteasome binding; lysine-acetylated histone binding		2.41493	0.00722587	0.221002
zgc:173517	ENSDARG00000100803	225	37	577	792	618	822	232	186.801	40.353	548.035	539.747	575.169	929.518	236.976	43.9998	9.50489	129.086	127.134	135.477	218.942	55.8182	4245.5	3	7299141	7343549	zgc:173517	protein_coding	zgc:173517		nucleic acid binding	nucleus	2.27215	0.00735916	0.224219
scarb2a	ENSDARG00000098312	715	359	515	2488	937	2657	1800	593.612	391.533	489.147	1695.57	872.061	3004.54	1838.61	94.5544	62.3659	77.9145	270.081	138.907	478.582	292.865	6278	5	52844681	52862805	scarb2a	protein_coding	scavenger receptor class B, member 2a	endocytosis; notochord development	scavenger receptor activity	membrane; lysosome; integral component of membrane	1.99359	0.00738663	0.224689
im:7152348	ENSDARG00000097082	1142	2398	351	295	842	478	1451	948.119	2615.31	333.38	201.042	783.645	540.523	1482.12	647.18	1785.2	227.563	137.23	534.911	368.958	1011.69	1465	6	27884372	27891961	im:7152348	protein_coding	im:7152348				-1.89581	0.00741599	0.225214
jcada	ENSDARG00000089871	240	14	60	659	286	410	787	199.254	15.2687	56.988	449.108	266.179	463.628	803.88	26.2194	2.00917	7.49891	59.097	35.0258	61.0078	105.781	7599.5	12	23762966	23796707	jcada	protein_coding	junctional cadherin 5 associated a	positive regulation of blood vessel endothelial cell proliferation involved in sprouting angiogenesis		cell-cell junction; adherens junction; ruffle membrane	2.41529	0.00742921	0.225248
tank	ENSDARG00000067723	1	15	112	469	13	127	4	0.830227	16.3593	106.378	319.623	12.099	143.612	4.0858	0.776276	15.2962	99.4648	298.853	11.3128	134.279	3.82029	1069.5	9	51521248	51563575	tank	protein_coding	TRAF family member-associated NFKB activator	I-kappaB kinase/NF-kappaB signaling			2.7452	0.00753348	0.228038
si:ch211-131k2.2	ENSDARG00000096645	0	3	458	21	27	93	1051	0	3.27187	435.008	14.3115	25.1288	105.164	1073.54	0	6.08154	808.566	26.6013	46.7077	195.473	1995.43	538	12	5977777	5981577	si:ch211-131k2.2	protein_coding	si:ch211-131k2.2	inflammatory response; positive regulation of cytosolic calcium ion concentration; tachykinin receptor signaling pathway	substance P receptor binding	cell; extracellular space	2.82784	0.0075511	0.2282
smpd5	ENSDARG00000059811	333	17	784	1106	665	394	508	276.466	18.5406	744.643	753.738	618.912	445.536	518.896	125.041	8.38561	336.79	340.904	279.924	201.509	234.688	2211	16	53519048	53542242	smpd5	protein_coding	sphingomyelin phosphodiesterase 5	lipid metabolic process; sphingomyelin metabolic process; sphingolipid metabolic process; glycosphingolipid metabolic process	hydrolase activity; metal ion binding; phospholipase activity; sphingomyelin phosphodiesterase activity	membrane; integral component of membrane; cytoplasm; mitochondrion; mitochondrial inner membrane; mitochondrial intermembrane space	2.20408	0.00756682	0.228304
oafa	ENSDARG00000075851	0	4	82	76	5	117	73	0	4.36249	77.8836	51.7939	4.65347	132.304	74.5658	0	3.4872	62.2571	41.402	3.7198	105.758	59.6049	1251	15	22390076	22431585	oafa	protein_coding	OAF homolog a (Drosophila)				2.96267	0.00759833	0.228515
itgae.1	ENSDARG00000098012	1	0	4	128	12	6	12	0.830227	0	3.7992	87.2319	11.1683	6.78481	12.2574	0.318339	0	1.45675	33.4478	4.28234	2.60154	4.69992	2608	15	17196527	17213723	itgae.1	protein_coding	integrin, alpha E, tandem duplicate 1				3.19048	0.00758937	0.228515
gigyf1a	ENSDARG00000098932	65	14	6	355	22	206	158	53.9648	15.2687	5.6988	241.932	20.4753	232.945	161.389	14.7083	4.16155	1.55323	65.9395	5.58062	63.4901	43.9872	3669	7	20876303	20908661	gigyf1a	protein_coding	GRB10 interacting GYF protein 1a		protein binding		2.59169	0.00765972	0.229989
si:ch211-93g21.1	ENSDARG00000093602	0	6	4	13	6	131	8	0	6.54373	3.7992	8.85949	5.58417	148.135	8.17159	0	7.98016	4.63317	10.8043	6.80996	180.652	9.96536	820	21	7026893	7035599	si:ch211-93g21.1	protein_coding	si:ch211-93g21.1			membrane; integral component of membrane	3.02042	0.00769539	0.230688
lins1	ENSDARG00000086879	698	567	721	216	146	1	7	579.498	618.383	684.806	147.204	135.881	1.1308	7.15014	317.707	339.026	375.442	80.7038	74.4964	0.619957	3.92003	1824	7	9873750	9895905	lins1	protein_coding	lines homolog 1				-2.83857	0.00773015	0.230986
pcolcea	ENSDARG00000056913	279	7	74	1424	453	176	52	231.633	7.63435	70.2852	970.455	421.605	199.021	53.1153	118.513	3.90604	35.9607	496.523	215.71	101.827	27.1759	1954.5	10	22789319	22803854	pcolcea	protein_coding	procollagen C-endopeptidase enhancer a		protein binding	extracellular region	2.48661	0.00771864	0.230986
abcg2a	ENSDARG00000100075	151	8	199	754	54	377	279	125.364	8.72498	189.01	513.85	50.2575	426.312	284.984	77.9629	5.42598	117.544	319.559	31.2547	265.119	177.229	1608	23	45906137	45936357	abcg2a	protein_coding	ATP-binding cassette, sub-family G (WHITE), member 2a	transmembrane transport	ATP binding; ATPase-coupled transmembrane transporter activity; ATPase activity; nucleotide binding	integral component of membrane; membrane; plasma membrane; ATP-binding cassette (ABC) transporter complex	2.51339	0.00778108	0.232135
si:zfos-169g10.2	ENSDARG00000103662	2	0	1	162	1	6	5	1.66045	0	0.9498	110.403	0.930695	6.78481	5.10724	1.28717	0	0.736279	85.5836	0.721469	5.25954	3.9591	1290	6	377959	379248	si:zfos-169g10.2	protein_coding	si:zfos-169g10.2	G protein-coupled receptor signaling pathway; signal transduction; neuropeptide signaling pathway; somatostatin signaling pathway	G protein-coupled receptor activity; somatostatin receptor activity; peptide binding; neuropeptide binding	integral component of membrane; membrane; integral component of plasma membrane	3.26097	0.00782481	0.233067
srd5a2a	ENSDARG00000043587	69	511	91	27	120	4	121	57.2857	557.308	86.4318	18.4005	111.683	4.5232	123.595	49.598	482.518	74.8327	15.9311	96.6955	3.91619	107.009	1155	1	51066671	51073128	srd5a2a	protein_coding	steroid-5-alpha-reductase, alpha polypeptide 2a	oxidation-reduction process; lipid metabolic process; steroid metabolic process; steroid biosynthetic process	oxidoreductase activity, acting on the CH-CH group of donors; 3-oxo-5-alpha-steroid 4-dehydrogenase activity; oxidoreductase activity; cholestenone 5-alpha-reductase activity	membrane; integral component of membrane	-2.59624	0.00784141	0.233188
zgc:158320	ENSDARG00000099373	191	325	457	75	1361	5	907	158.573	354.452	434.059	51.1124	1266.68	5.65401	926.454	130.085	290.773	356.078	41.9298	1039.11	4.63823	760.012	1219	9	354868	356501	zgc:158320	protein_coding	zgc:158320		nucleic acid binding; DNA binding		-2.35233	0.00786245	0.233441
samd7	ENSDARG00000060354	0	2	0	58	47	6	85	0	2.18124	0	39.5269	43.7426	6.78481	86.8232	0	1.08682	0	19.6945	21.795	3.38057	43.2602	2007	2	37227011	37242537	samd7	protein_coding	sterile alpha motif domain containing 7		protein binding		3.24073	0.00795732	0.234109
si:ch73-352p4.5	ENSDARG00000091640	18	0	1	29	140	353	46	14.9441	0	0.9498	19.7635	130.297	399.173	46.9866	16.5311	0	1.05066	21.8622	144.134	441.563	51.9764	904	4	5832311	5834648	si:ch73-352p4.5	protein_coding	si:ch73-352p4.5	DNA damage checkpoint; cellular response to ionizing radiation		nucleus	3.02995	0.00797299	0.234109
grid2	ENSDARG00000055302	465	516	136	237	34	10	48	386.056	562.761	129.173	161.515	31.6436	11.308	49.0295	113.679	165.713	38.0367	47.5604	9.31791	3.3298	14.4374	3396	8	28900689	29587703	grid2	protein_coding	glutamate receptor, ionotropic, delta 2	ion transport; ion transmembrane transport; ionotropic glutamate receptor signaling pathway	signaling receptor activity; ionotropic glutamate receptor activity; ion channel activity; ligand-gated ion channel activity	membrane; integral component of membrane; plasma membrane; cell junction; synapse; postsynaptic membrane	-2.46262	0.00792595	0.234109
lsp1	ENSDARG00000027310	226	8	244	808	246	497	149	187.631	8.72498	231.751	550.651	228.951	562.008	152.196	88.2763	4.10491	109.034	259.069	107.716	264.412	71.6047	2125.5	25	31323970	31394515	lsp1	protein_coding	lymphocyte specific protein 1	muscle contraction	actin binding; calmodulin binding; myosin binding		2.41666	0.00796004	0.234109
cd40	ENSDARG00000054968	96	4	92	526	51	102	80	79.7018	4.36249	87.3816	358.469	47.4654	115.342	81.7159	67.8313	3.71276	74.3673	305.08	40.3961	98.1632	69.5455	1175	23	37823560	37835794	cd40	protein_coding	CD40 molecule, TNF receptor superfamily member 5	TRIF-dependent toll-like receptor signaling pathway	protein binding; CD154 receptor binding	membrane; integral component of membrane; external side of plasma membrane	2.39568	0.00793054	0.234109
si:ch211-255i3.4	ENSDARG00000095152	724	232	358	297	224	7	319	601.084	253.024	340.028	202.405	208.476	7.91561	325.842	220.016	92.6151	124.461	74.0868	76.3088	2.89737	119.269	2732	16	34479064	34501902	si:ch211-255i3.4	protein_coding	si:ch211-255i3.4	negative regulation of protein kinase activity; negative regulation of cAMP-dependent protein kinase activity	cAMP-dependent protein kinase inhibitor activity	cytoplasm; nucleus	-2.3001	0.00793681	0.234109
pitx1	ENSDARG00000116608	0	351	4	0	5	6	6	0	382.808	3.7992	0	4.65347	6.78481	6.12869	0	186.645	1.85236	0	2.26888	3.30805	2.98815	2051	21	45816030	45824439	pitx1	protein_coding	paired-like homeodomain 1	regulation of transcription, DNA-templated; multicellular organism development; anatomical structure morphogenesis	DNA binding; DNA-binding transcription factor activity; sequence-specific DNA binding; RNA polymerase II proximal promoter sequence-specific DNA binding; RNA polymerase II transcription factor binding	nucleus	-2.91936	0.0079709	0.234109
WDR7	ENSDARG00000100274	439	226	69	78	31	12	217	364.47	246.481	65.5362	53.1569	28.8515	13.5696	221.654	121.429	82.1191	21.8345	17.7101	9.61237	4.52094	73.8479	3001.5	21	1885698	1972236	WDR7	protein_coding	WD repeat domain 7		protein binding		-2.49103	0.00804177	0.235719
tmem222b	ENSDARG00000104097	378	237	215	111	131	1	252	313.826	258.477	204.207	75.6464	121.921	1.1308	257.405	332.443	273.811	216.321	80.1339	129.154	1.19788	272.675	944	19	13994563	14035892	tmem222b	protein_coding	transmembrane protein 222b			membrane; integral component of membrane	-2.58392	0.00805315	0.235719
amn	ENSDARG00000062947	2	2	2	68	150	3	233	1.66045	2.18124	1.8996	46.3419	139.604	3.3924	237.998	1.01309	1.33084	1.159	28.2745	85.1764	2.0698	145.209	1639	3	56876280	56877918	amn	protein_coding	amnion associated transmembrane protein			membrane; integral component of membrane	2.79176	0.00807601	0.235745
acss1	ENSDARG00000044142	84	5	75	454	19	309	10	69.7391	5.45311	71.235	309.401	17.6832	349.418	10.2145	59.606	4.66078	60.8846	264.445	15.1138	298.647	8.73033	1170	17	25833947	25853922	acss1	protein_coding	acyl-CoA synthetase short chain family member 1	acetyl-CoA biosynthetic process from acetate	catalytic activity; acetate-CoA ligase activity; AMP binding; ATP binding; nucleotide binding; ligase activity		2.4946	0.00807934	0.235745
aldoca	ENSDARG00000057661	0	9	0	2	3	197	16	0	9.8156	0	1.363	2.79208	222.768	16.3432	0	4.51499	0	0.626954	1.28431	102.469	7.51756	2174	15	16079586	16098531	aldoca	protein_coding	aldolase C, fructose-bisphosphate, a	glycolytic process	catalytic activity; fructose-bisphosphate aldolase activity; lyase activity		3.15959	0.00817688	0.238217
slc35f3b	ENSDARG00000059850	0	0	2	4	1	129	16	0	0	1.8996	2.726	0.930695	145.873	16.3432	0	0	1.53132	2.1975	0.750258	117.592	13.1747	1240.5	13	39346298	39399967	slc35f3b	protein_coding	solute carrier family 35 member F3b			integral component of membrane; membrane	3.28074	0.00820074	0.238455
f9b	ENSDARG00000029493	1	3	1	0	7	275	12	0.830227	3.27187	0.9498	0	6.51486	310.97	12.2574	0.456419	1.79872	0.522155	0	3.58156	170.957	6.73853	1819	10	26747755	26757486	f9b	protein_coding	coagulation factor IXb	proteolysis; blood coagulation	serine-type endopeptidase activity; calcium ion binding; hydrolase activity; peptidase activity; serine-type peptidase activity	extracellular region; extracellular space	2.98224	0.00821067	0.238455
znf1161	ENSDARG00000074125	123	2	106	388	560	616	244	102.118	2.18124	100.679	264.422	521.189	696.573	249.234	69.1622	1.47731	68.1875	179.087	352.989	471.773	168.8	1476.5	22	2228919	2235260	znf1161	protein_coding	zinc finger protein 1161		nucleic acid binding	nucleus	2.64593	0.00825633	0.239036
fkbp9	ENSDARG00000005023	235	3	516	1008	236	392	344	195.103	3.27187	490.097	686.951	219.644	443.274	351.378	137.059	2.29847	344.29	482.579	154.299	311.397	246.841	1423.5	19	42591150	42607451	fkbp9	protein_coding	FKBP prolyl isomerase 9	protein peptidyl-prolyl isomerization	calcium ion binding; peptidyl-prolyl cis-trans isomerase activity; isomerase activity		2.46231	0.00824877	0.239036
cth1	ENSDARG00000057328	0	6	4	2	4	219	5	0	6.54373	3.7992	1.363	3.72278	247.645	5.10724	0	4.21361	2.44636	0.877655	2.39715	159.463	3.28863	1553	7	17947217	17950315	cth1	protein_coding	cysteine three histidine 1		metal ion binding		2.93889	0.00831976	0.240498
gpsm2l	ENSDARG00000102026	134	80	81	18	52	5	11	111.25	87.2498	76.9338	12.267	48.3961	5.65401	11.2359	47.2301	37.0409	32.6613	5.2078	20.546	2.40034	4.77009	2355.5	23	40133136	40186528	gpsm2l	protein_coding	G protein signaling modulator 2, like	regulation of catalytic activity	protein binding; GTPase regulator activity		-2.63994	0.00840327	0.24216
ccl39.3	ENSDARG00000100295	197	140	157	45	52	0	85	163.555	152.687	149.119	30.6675	48.3961	0	86.8232	506.361	472.715	461.667	94.9457	149.833	0	268.802	323	25	12997641	12998202	ccl39.3	protein_coding	chemokine (C-C motif) ligand 39, duplicate 3	immune response; inflammatory response; response to virus; chemokine-mediated signaling pathway; G protein-coupled receptor signaling pathway; neutrophil chemotaxis; monocyte chemotaxis; positive regulation of GTPase activity; lymphocyte chemotaxis; positive regulation of ERK1 and ERK2 cascade; cellular response to interferon-gamma; cellular response to interleukin-1; cellular response to tumor n…	chemokine activity; CCR1 chemokine receptor binding; CCR4 chemokine receptor binding; CCR5 chemokine receptor binding; CCR chemokine receptor binding	extracellular region; extracellular space	-2.73718	0.00840318	0.24216
ints12	ENSDARG00000091678	136	3	495	532	395	554	371	112.911	3.27187	470.151	362.558	367.624	626.464	378.958	87.8684	2.5462	365.876	282.146	286.089	487.52	294.909	1285	1	26438597	26444075	ints12	protein_coding	integrator complex subunit 12	snRNA processing; snRNA 3'-end processing	metal ion binding	nucleus; integrator complex	2.51027	0.00845481	0.243269
klhdc8b	ENSDARG00000090787	7	4	112	140	2	108	5	5.81159	4.36249	106.378	95.4099	1.86139	122.127	5.10724	3.58519	2.69123	65.6247	58.8587	1.1483	75.3402	3.15068	1621	23	19249968	19434199	klhdc8b	protein_coding	kelch domain containing 8B		protein binding		2.60933	0.00846841	0.243284
SLC18A1	ENSDARG00000078157	2115	1984	2272	832	1074	289	1936	1755.93	2163.79	2157.95	567.007	999.566	326.802	1977.53	1095.06	1349.42	1345.77	353.606	623.365	203.805	1233.26	1603.5	8	45708567	45729758	SLC18A1	protein_coding	solute carrier family 18 member A1	transmembrane transport; monoamine transport; neurotransmitter transport; aminergic neurotransmitter loading into synaptic vesicle; serotonin uptake	monoamine transmembrane transporter activity; serotonin:sodium symporter activity	integral component of membrane; membrane; integral component of plasma membrane; synaptic vesicle membrane; terminal bouton	-1.90827	0.00851068	0.244122
rsph10b	ENSDARG00000051891	0	8	48	2	31	202	512	0	8.72498	45.5904	1.363	28.8515	228.422	522.982	0	5.80311	30.3228	0.90655	19.1896	151.927	347.843	1503.5	12	17620067	17633727	rsph10b	protein_coding	radial spoke head 10 homolog B				2.83652	0.00863417	0.246688
BX323556.1	ENSDARG00000090171	3	257	2	0	9	5	23	2.49068	280.29	1.8996	0	8.37625	5.65401	23.4933	1.00229	112.793	0.764426	0	3.37072	2.27525	9.45405	2485	8	48778961	48790587	BX323556.1	unprocessed_pseudogene					-2.83747	0.00862392	0.246688
si:ch73-288o11.5	ENSDARG00000097503	0	0	1	10	1	5	253	0	0	0.9498	6.81499	0.930695	5.65401	258.427	0	0	0.946959	6.79461	0.927911	5.63709	257.654	1003	17	20605013	20611312	si:ch73-288o11.5	protein_coding	si:ch73-288o11.5				3.29627	0.00863991	0.246688
rbck1	ENSDARG00000031954	157	0	141	3	10	0	10	130.346	0	133.922	2.0445	9.30695	0	10.2145	257.855	0	264.929	4.04451	18.4114	0	20.2067	505.5	22	10145098	10165446	rbck1	protein_coding	RanBP-type and C3HC4-type zinc finger containing 1	proteasome-mediated ubiquitin-dependent protein catabolic process; embryonic cranial skeleton morphogenesis; positive regulation of I-kappaB kinase/NF-kappaB signaling; protein linear polyubiquitination	ubiquitin-protein transferase activity; ubiquitin binding; protein binding; transferase activity; metal ion binding	LUBAC complex	-2.9704	0.00866255	0.246758
bub1bb	ENSDARG00000074927	69	39	175	460	151	285	58	57.2857	42.5343	166.215	313.49	140.535	322.278	59.244	9.49303	7.04851	27.5441	51.9496	23.2886	53.406	9.81755	6034.5	17	2130018	2150984	bub1bb	protein_coding	BUB1 mitotic checkpoint serine/threonine kinase Bb	mitotic spindle assembly checkpoint; protein phosphorylation; meiotic sister chromatid cohesion, centromeric	protein kinase activity	condensed nuclear chromosome kinetochore	2.16533	0.00866887	0.246758
eef2a.1	ENSDARG00000042094	170	10	257	476	318	1042	427	141.139	10.9062	244.099	324.394	295.961	1178.29	436.159	65.3873	5.05269	113.087	150.287	137.114	545.886	202.066	2158.5	22	20135443	20143425	eef2a.1	protein_coding	eukaryotic translation elongation factor 2a, tandem duplicate 1	translational elongation	GTPase activity; translation elongation factor activity; ribosome binding; GTP binding	cytosol; ribonucleoprotein complex	2.47738	0.0087261	0.248008
frs2a	ENSDARG00000045873	1	5	166	7	93	231	26	0.830227	5.45311	157.667	4.77049	86.5546	261.215	26.5577	0.538409	3.53639	102.248	3.09371	56.1314	169.4	17.2229	1542	4	2092683	2099581	frs2a	protein_coding	fibroblast growth factor receptor substrate 2a				2.62056	0.00877332	0.24897
cc2d2a	ENSDARG00000090971	150	58	83	567	277	414	386	124.534	63.2561	78.8334	386.41	257.802	468.152	394.279	12.4497	6.32371	7.88097	38.6294	25.7725	46.8011	39.4161	10003	23	2191773	2260732	cc2d2a	protein_coding	coiled-coil and C2 domain containing 2A	photoreceptor cell outer segment organization		photoreceptor connecting cilium	2.02771	0.00890909	0.251627
zgc:113452	ENSDARG00000074146	77	685	198	56	25	11	39	63.9275	747.076	188.06	38.1639	23.2674	12.4388	39.8365	31.3831	366.753	92.3222	18.7354	11.4224	6.10644	19.5565	2037	2	307665	316739	zgc:113452	protein_coding	zgc:113452		nucleic acid binding		-2.53754	0.00892979	0.251627
mtf2	ENSDARG00000005590	558	772	334	289	55	52	17	463.267	841.96	317.233	196.953	51.1882	58.8017	17.3646	127.464	231.658	87.2839	54.1899	14.084	16.1787	4.77772	3634.5	2	10603550	10641998	mtf2	protein_coding	metal response element binding transcription factor 2	positive regulation of transcription, DNA-templated; positive regulation of histone H3-K27 methylation	metal ion binding; DNA-binding transcription factor activity; sequence-specific DNA binding; nucleosome binding; methylated histone binding	ESC/E(Z) complex	-2.24659	0.00898862	0.251627
camk1da	ENSDARG00000074905	174	31	259	611	736	267	922	144.459	33.8093	245.998	416.396	684.991	301.924	941.776	50.8302	11.8963	86.5581	146.515	241.024	106.236	331.378	2842	4	7888047	7983016	camk1da	protein_coding	calcium/calmodulin-dependent protein kinase 1Da	protein phosphorylation; endocrine pancreas development; pancreas regeneration; cartilage development	ATP binding; protein kinase activity; nucleotide binding; protein serine/threonine kinase activity; calmodulin binding; calmodulin-dependent protein kinase activity; calcium-dependent protein kinase activity		2.035	0.00896384	0.251627
ncapd2	ENSDARG00000005058	295	25	339	1290	421	296	2210	244.917	27.2656	321.982	879.134	391.822	334.717	2257.4	55.5115	6.17986	72.9787	199.26	88.8083	75.8652	511.651	4412	2	44749201	44777679	ncapd2	protein_coding	non-SMC condensin I complex, subunit D2	mitotic cell cycle; chromosome condensation; mitotic chromosome condensation; cell cycle; cell division; mitotic sister chromatid segregation; meiotic chromosome condensation; chromosome separation	chromatin binding; histone binding	nucleus; condensed chromosome, centromeric region; nuclear condensin complex	2.25394	0.008885	0.251627
mcat	ENSDARG00000016613	43	451	89	13	175	42	218	35.6998	491.871	84.5322	8.85949	162.872	47.4936	222.676	25.8694	356.428	61.2552	6.41992	118.023	34.4157	161.359	1380	4	18846624	18851365	mcat	protein_coding	malonyl CoA:ACP acyltransferase (mitochondrial)	fatty acid biosynthetic process	transferase activity; [acyl-carrier-protein] S-malonyltransferase activity	mitochondrion	-2.15982	0.00895179	0.251627
rrm2	ENSDARG00000020711	0	0	231	268	0	64	0	0	0	219.404	182.642	0	72.3713	0	0	0	143.401	119.374	0	47.3015	0	1530	20	29492469	29499426	rrm2	protein_coding	ribonucleotide reductase M2 polypeptide	oxidation-reduction process; deoxyribonucleotide biosynthetic process; DNA replication	oxidoreductase activity; ribonucleoside-diphosphate reductase activity, thioredoxin disulfide as acceptor; metal ion binding	membrane; integral component of membrane; ribonucleoside-diphosphate reductase complex; cytoplasm; cytosol	2.83555	0.00894027	0.251627
adck2	ENSDARG00000073923	244	268	3	51	185	2	131	202.575	292.287	2.8494	34.7565	172.179	2.2616	133.81	65.6859	94.7752	0.92393	11.2699	55.8296	0.733334	43.3884	3084	25	2645488	2663822	adck2	protein_coding	aarF domain containing kinase 2	protein phosphorylation	ATP binding; protein kinase activity		-2.49228	0.0089619	0.251627
si:dkey-19b23.8	ENSDARG00000103211	285	993	156	116	206	7	395	236.615	1082.99	148.169	79.0539	191.723	7.91561	403.472	82.0439	375.516	51.3761	27.4112	66.4782	2.74466	139.9	2884	7	20600674	20611039	si:dkey-19b23.8	protein_coding	si:dkey-19b23.8		protein binding	early endosome	-2.4976	0.00898018	0.251627
eif2ak1	ENSDARG00000093182	536	33	709	1515	506	1837	1148	445.002	35.9905	673.408	1032.47	470.931	2077.28	1172.62	134.037	10.8405	202.834	310.985	141.847	625.687	353.2	3320	12	17591786	17602958	eif2ak1	protein_coding	eukaryotic translation initiation factor 2-alpha kinase 1	protein phosphorylation; regulation of translational initiation by eIF2 alpha phosphorylation	ATP binding; protein kinase activity; eukaryotic translation initiation factor 2alpha kinase activity		2.3644	0.00900297	0.251651
e4f1	ENSDARG00000038243	769	58	823	2060	785	1485	881	638.445	63.2561	781.685	1403.89	730.595	1679.24	899.896	270.413	26.7921	331.082	594.616	309.443	711.241	381.151	2361	3	18714143	18737126	e4f1	protein_coding	E4F transcription factor 1		nucleic acid binding		2.17899	0.00904804	0.252531
cwf19l2	ENSDARG00000091760	200	172	270	954	417	772	591	166.045	187.587	256.446	650.15	388.1	872.978	603.676	45.2933	51.1694	69.9525	177.346	105.865	238.128	164.669	3666	15	44283723	44348780	cwf19l2	protein_coding	CWF19 like cell cycle control factor 2				1.87658	0.00913822	0.253838
si:ch1073-185p12.2	ENSDARG00000100199	109	16	142	217	794	762	566	90.4947	17.45	134.872	147.885	738.972	861.67	578.14	28.1127	5.42092	41.8986	45.9414	229.566	267.683	179.602	3219	2	58173047	58183499	si:ch1073-185p12.2	protein_coding	si:ch1073-185p12.2		GTP binding	membrane; integral component of membrane	2.39509	0.00915769	0.253838
gabrg1	ENSDARG00000101995	180	4	21	2	6	1	7	149.441	4.36249	19.9458	1.363	5.58417	1.1308	7.15014	86.1827	2.51585	11.5028	0.786043	3.2204	0.652134	4.1235	1734	13	12174937	12202658	gabrg1	protein_coding	gamma-aminobutyric acid type A receptor gamma1 subunit	ion transport; chloride transport; gamma-aminobutyric acid signaling pathway; ion transmembrane transport; signal transduction; chemical synaptic transmission; regulation of membrane potential; nervous system process; chloride transmembrane transport; synaptic transmission, GABAergic; regulation of postsynaptic membrane potential	GABA-A receptor activity; ion channel activity; transmembrane signaling receptor activity; extracellular ligand-gated ion channel activity; transmitter-gated ion channel activity involved in regulation of postsynaptic membrane potential; chloride channel activity; benzodiazepine receptor activity; inhibitory extracellular ligand-gated ion channel activity; GABA-gated chloride ion channel activity	integral component of membrane; membrane; integral component of plasma membrane; plasma membrane; neuron projection; synapse; dendrite membrane; postsynapse; GABA-A receptor complex	-2.8967	0.00911836	0.253838
ccdc80	ENSDARG00000000002	923	16	333	2577	579	536	707	766.299	17.45	316.283	1756.22	538.872	606.109	722.164	294.278	6.70121	121.461	674.433	206.94	232.761	277.329	2604	9	34089156	34113209	ccdc80	protein_coding	coiled-coil domain containing 80	somitogenesis		extracellular region	2.2349	0.00916302	0.253838
etf1a	ENSDARG00000105210	0	7	77	28	2	254	53	0	7.63435	73.1346	19.082	1.86139	287.223	54.1368	0	4.58795	43.9511	11.4675	1.11862	172.61	32.5341	1664	14	2589465	2602445	etf1a	protein_coding	eukaryotic translation termination factor 1a	translational termination; cytoplasmic translational termination	translation release factor activity; translation release factor activity, codon specific; sequence-specific mRNA binding	cytoplasm; cytosol; translation release factor complex	2.88158	0.00914813	0.253838
si:ch73-44m9.3	ENSDARG00000040640	2	4	178	26	19	142	112	1.66045	4.36249	169.064	17.719	17.6832	160.574	114.402	0.320551	0.842179	32.6379	3.42065	3.41374	30.9988	22.0854	5180	22	7758462	7809904	si:ch73-44m9.3	protein_coding	si:ch73-44m9.3			membrane; integral component of membrane	2.64198	0.00919706	0.254402
pax6a	ENSDARG00000103379	1347	405	1214	218	1008	11	14	1118.32	441.702	1153.06	148.567	938.14	12.4388	14.3003	1212.92	479.069	1250.6	161.135	1017.51	13.4911	15.5101	922	25	15029041	15049781	pax6a	protein_coding	paired box 6a	regulation of transcription, DNA-templated; multicellular organism development; regulation of gene expression; anterior/posterior pattern specification; positive regulation of transcription by RNA polymerase II; forebrain development; habenula development; hindbrain development; epithalamus development; positive regulation of cell population proliferation; retinal cone cell differentiation; retin…	DNA binding; sequence-specific DNA binding; DNA-binding transcription factor activity, RNA polymerase II-specific	nucleus	-2.66179	0.00922103	0.254687
zgc:158263	ENSDARG00000037267	5	83	154	201	73	356	434	4.15113	90.5216	146.269	136.981	67.9407	402.565	443.309	1.53746	33.5265	54.1738	50.7338	25.1632	149.098	164.188	2700	23	26733232	26751278	zgc:158263	protein_coding	zgc:158263	phosphorylation	kinase activity; NAD kinase activity		2.4631	0.00925627	0.254947
naprt	ENSDARG00000027930	2286	913	1061	674	1788	2	545	1897.9	995.738	1007.74	459.33	1664.08	2.2616	556.69	942.353	494.408	500.366	228.069	826.257	1.12294	276.41	2014	20	52273446	52314299	naprt	protein_coding	nicotinate phosphoribosyltransferase	NAD biosynthetic process; nicotinate nucleotide salvage; pyridine nucleotide biosynthetic process	catalytic activity; nicotinate phosphoribosyltransferase activity; nicotinate-nucleotide diphosphorylase (carboxylating) activity; transferase activity; ligase activity		-2.54233	0.00925784	0.254947
gpatch4	ENSDARG00000091931	225	7	690	696	777	422	704	186.801	7.63435	655.362	474.323	723.15	477.198	719.1	127.99	5.2308	449.032	324.99	495.478	326.96	492.703	1459.5	16	29025292	29030674	gpatch4	protein_coding	G patch domain containing 4		nucleic acid binding		2.32822	0.00929558	0.255608
si:ch211-63p21.1	ENSDARG00000105450	40	26	27	144	206	241	292	33.2091	28.3562	25.6446	98.1359	191.723	272.523	298.263	2.64361	2.2573	2.04144	7.81212	15.2621	21.6942	23.7433	12562	7	4162994	4186839	si:ch211-63p21.1	protein_coding	si:ch211-63p21.1			membrane; integral component of membrane	2.19974	0.00934073	0.256175
impact	ENSDARG00000043288	96	255	226	21	585	29	171	79.7018	278.109	214.655	14.3115	544.456	32.7932	174.668	155.062	541.067	417.616	27.8433	1059.25	63.8001	339.821	514	22	2959879	3026838	impact	protein_coding	impact RWD domain protein	cell differentiation; nervous system development; negative regulation of transcription by RNA polymerase II; regulation of translation; positive regulation of neuron differentiation; cellular response to amino acid starvation; cellular response to glucose starvation; negative regulation of cell death; cellular response to hydrogen peroxide; negative regulation of protein phosphorylation; negative…	protein binding	cytoplasm; polysome	-2.18364	0.00934373	0.256175
dmrt1	ENSDARG00000007349	1	484	1	1	2	3	10	0.830227	527.861	0.9498	0.681499	1.86139	3.3924	10.2145	0.904387	575.012	1.03464	0.742374	2.02766	3.69543	11.1269	918	5	44944778	44991344	dmrt1	protein_coding	doublesex and mab-3 related transcription factor 1	regulation of transcription, DNA-templated; multicellular organism development; cell differentiation; germ cell development; male gonad development; male germ cell proliferation; sex differentiation; male sex determination	DNA-binding transcription factor activity; sequence-specific DNA binding; DNA binding; metal ion binding; protein homodimerization activity	nucleus	-2.79593	0.00936562	0.256398
prlra	ENSDARG00000016570	8	100	503	0	36	7	313	6.64182	109.062	477.749	0	33.505	7.91561	319.714	1.61366	26.4971	116.071	0	8.14019	1.92313	77.6758	4116	21	11105007	11135942	prlra	protein_coding	prolactin receptor a	prolactin signaling pathway	protein binding; cytokine receptor activity; prolactin receptor activity; metal ion binding; peptide hormone binding; cytokine binding	membrane; integral component of membrane; receptor complex; external side of plasma membrane	-2.64009	0.00942269	0.25716
kcnh8	ENSDARG00000062640	239	145	3	2	65	16	254	198.424	158.14	2.8494	1.363	60.4951	18.0928	259.448	57.1005	45.508	0.819971	0.39223	17.4087	5.20657	74.6613	3475	19	20495249	20645531	kcnh8	protein_coding	potassium voltage-gated channel, subfamily H (eag-related), member 8	ion transport; transmembrane transport; potassium ion transport; regulation of membrane potential; regulation of ion transmembrane transport; potassium ion transmembrane transport	voltage-gated potassium channel activity; ion channel activity; voltage-gated ion channel activity; potassium channel activity	membrane; integral component of membrane; integral component of plasma membrane	-2.58294	0.00942275	0.25716
ssuh2.1	ENSDARG00000040938	0	1	0	4	5	118	0	0	1.09062	0	2.726	4.65347	133.435	0	0	3.55251	0	8.87947	15.1579	434.64	0	307	22	30945349	30948457	ssuh2.1	protein_coding	ssu-2 homolog, tandem duplicate 1				3.34448	0.0094349	0.25716
mttp	ENSDARG00000008637	103	506	4	31	7	42	9	85.5134	551.855	3.7992	21.1265	6.51486	47.4936	9.19304	35.4239	228.606	1.57382	8.75165	2.69878	19.6743	3.80822	2414	1	12105901	12126625	mttp	protein_coding	microsomal triglyceride transfer protein	phospholipid transport; lipid transport; sprouting angiogenesis; cholesterol homeostasis; medium-chain fatty acid transport; lipid metabolic process; digestion; long-chain fatty acid transport; lipoprotein metabolic process; lipoprotein biosynthetic process	phospholipid transporter activity; lipid transporter activity; lipid binding	endoplasmic reticulum; Golgi apparatus; basolateral plasma membrane	-2.26627	0.00946551	0.257617
tctn2	ENSDARG00000035633	464	295	458	235	161	7	99	385.225	321.734	435.008	160.152	149.842	7.91561	101.123	148.822	124.293	168.054	61.8707	57.8875	3.05799	39.0664	2588.5	5	13394543	13427349	tctn2	protein_coding	tectonic family member 2	cilium assembly; protein localization to ciliary transition zone; smoothened signaling pathway		MKS complex; membrane; integral component of membrane	-2.34306	0.00957678	0.260148
mybpha	ENSDARG00000058799	44	8	142	359	168	530	5	36.53	8.72498	134.872	244.658	156.357	599.325	5.10724	16.8186	4.01702	62.0956	112.642	71.9874	275.932	2.3514	2172	23	6077503	6126003	mybpha	protein_coding	myosin binding protein Ha		protein binding	sarcomere	2.68419	0.00958644	0.260148
wnt7bb	ENSDARG00000071107	12	5	9	488	50	8	189	9.96272	5.45311	8.5482	332.572	46.5347	9.04641	193.054	3.74468	2.04966	3.213	125.003	17.491	3.40027	72.563	2660.5	25	2002715	2081371	wnt7bb	protein_coding	wingless-type MMTV integration site family, member 7Bb	multicellular organism development; Wnt signaling pathway; neuron differentiation; cell fate commitment	signaling receptor binding; frizzled binding	extracellular region; extracellular space	2.65225	0.00969484	0.262706
cdnf	ENSDARG00000075501	0	439	61	2	3	5	7	0	478.783	57.9378	1.363	2.79208	5.65401	7.15014	0	249.887	30.2389	0.711377	1.45725	2.95094	3.73181	1916	4	9587968	9592402	cdnf	protein_coding	cerebral dopamine neurotrophic factor	neuron projection development; dopaminergic neuron differentiation		extracellular space; endoplasmic reticulum	-2.8808	0.00971597	0.262841
pcyt1ba	ENSDARG00000058162	14	26	199	256	133	133	46	11.6232	28.3562	189.01	174.464	123.782	150.397	46.9866	9.21012	22.4692	149.77	138.244	98.0843	119.173	37.2319	1262	24	24923166	24935849	pcyt1ba	protein_coding	phosphate cytidylyltransferase 1, choline, beta a	biosynthetic process; CDP-choline pathway	catalytic activity; choline-phosphate cytidylyltransferase activity; phosphatidylcholine binding		2.31527	0.00972805	0.262841
mkxa	ENSDARG00000075450	135	418	137	59	90	4	96	112.081	455.88	130.123	40.2084	83.7625	4.5232	98.0591	45.9253	186.798	53.318	16.4755	34.3219	1.85339	40.1799	2440.5	12	22961894	23009312	mkxa	protein_coding	mohawk homeobox a	regulation of transcription, DNA-templated; embryonic viscerocranium morphogenesis; negative regulation of transcription, DNA-templated; myoblast differentiation	DNA binding; sequence-specific DNA binding	nucleus	-2.51543	0.00979818	0.263969
esyt2b	ENSDARG00000078964	325	12	8	3	4	1	52	269.824	13.0875	7.5984	2.0445	3.72278	1.1308	53.1153	103.262	5.0086	2.90792	0.782433	1.42471	0.43276	20.3273	2613	7	40148213	40202225	esyt2b	protein_coding	extended synaptotagmin-like protein 2b	lipid transport; endoplasmic reticulum-plasma membrane tethering	lipid binding; calcium ion binding; calcium-dependent phospholipid binding; phosphatidylinositol binding; phosphatidylcholine binding; phosphatidylethanolamine binding	membrane; integral component of membrane; extrinsic component of cytoplasmic side of plasma membrane; intrinsic component of endoplasmic reticulum membrane	-2.83668	0.00978778	0.263969
zp3a.2	ENSDARG00000042130	0	9	0	1	1	231	7	0	9.8156	0	0.681499	0.930695	261.215	7.15014	0	6.86886	0	0.476906	0.651291	182.796	5.0036	1429	20	33987465	33989427	zp3a.2	protein_coding	zona pellucida glycoprotein 3a, tandem duplicate 2	binding of sperm to zona pellucida; egg coat formation; positive regulation of acrosome reaction	structural constituent of egg coat; acrosin binding		3.10479	0.00982699	0.264363
CABZ01084564.1	ENSDARG00000045137	0	0	6	1	4	213	11	0	0	5.6988	0.681499	3.72278	240.861	11.2359	0	0	4.78489	0.572207	3.12576	202.234	9.43404	1191	2	1174778	1188707	CABZ01084564.1	protein_coding	histamine H3 receptor-like	G protein-coupled receptor signaling pathway; regulation of neurotransmitter levels; signal transduction; adenylate cyclase-modulating G protein-coupled receptor signaling pathway; adenylate cyclase-activating adrenergic receptor signaling pathway	G protein-coupled receptor activity; histamine receptor activity; adrenergic receptor activity	integral component of membrane; membrane; integral component of plasma membrane	3.06617	0.00984401	0.264439
rbpms	ENSDARG00000099396	22	93	2	1	4	3	3	18.265	101.428	1.8996	0.681499	3.72278	3.3924	3.06435	37.8157	209.996	3.93292	1.41097	7.70762	7.02361	6.3444	483	7	74141297	74144215	rbpms	protein_coding	RNA binding protein, mRNA processing factor	erythrocyte differentiation	nucleic acid binding; RNA binding		-2.93207	0.00989623	0.264696
csrnp2	ENSDARG00000075972	32	282	317	811	595	630	420	26.5673	307.555	301.087	552.696	553.763	712.405	429.009	15.9563	184.718	180.833	331.949	332.591	427.871	257.663	1665	23	33633241	33654889	csrnp2	protein_coding	cysteine-serine-rich nuclear protein 2			membrane; integral component of membrane	2.14922	0.00988533	0.264696
rfesd	ENSDARG00000058725	0	2	53	30	48	141	2	0	2.18124	50.3394	20.445	44.6733	159.443	2.0429	0	2.38387	55.0157	22.3442	48.8233	174.255	2.23268	915	21	11829836	11834452	rfesd	protein_coding	Rieske (Fe-S) domain containing	oxidation-reduction process	oxidoreductase activity; 2 iron, 2 sulfur cluster binding		2.93239	0.00987169	0.264696
antxr1c	ENSDARG00000063612	138	165	189	839	460	554	518	114.571	179.953	179.512	571.778	428.12	626.464	529.111	28.3487	44.5262	44.4172	141.477	105.931	155.008	130.919	4041.5	12	2676878	2744646	antxr1c	protein_coding	ANTXR cell adhesion molecule 1c	toxin transport	signaling receptor activity; transmembrane signaling receptor activity	integral component of membrane; membrane; plasma membrane; cell surface	1.86459	0.0099174	0.264881
znf296	ENSDARG00000077897	3	4	6	135	164	19	15	2.49068	4.36249	5.6988	92.0024	152.634	21.4852	15.3217	1.17735	2.06215	2.69383	43.4897	72.1503	10.1561	7.24261	2115.5	18	36631923	36648298	znf296	protein_coding	zinc finger protein 296	regulation of transcription, DNA-templated	nucleic acid binding; DNA-binding transcription factor activity; sequence-specific DNA binding	nucleus	2.8304	0.00998113	0.266202
BX294160.1	ENSDARG00000097868	342	152	122	34	123	14	6	283.938	165.775	115.876	23.171	114.475	15.8312	6.12869	217.911	127.225	88.9298	17.7828	87.8553	12.1498	4.70353	1303	2	33038085	33041664	BX294160.1	lincRNA					-2.59162	0.0100097	0.266299
si:dkey-182i3.8	ENSDARG00000075834	108	2	423	553	103	812	487	89.6645	2.18124	401.765	376.869	95.8615	918.21	497.446	48.8236	1.18772	218.767	205.21	52.198	499.978	270.866	1836.5	15	23528010	23535264	si:dkey-182i3.8	protein_coding	si:dkey-182i3.8		nucleic acid binding		2.60715	0.0100134	0.266299
dio1	ENSDARG00000042112	0	2	41	66	135	101	1	0	2.18124	38.9418	44.9789	125.644	114.211	1.02145	0	1.47981	26.4191	30.5149	85.24	77.4837	0.692978	1474	8	18039570	18042089	dio1	protein_coding	iodothyronine deiodinase 1	oxidation-reduction process; regulation of neural retina development; thyroid hormone metabolic process; hormone biosynthetic process	thyroxine 5'-deiodinase activity; oxidoreductase activity	membrane; integral component of membrane	3.00699	0.0101237	0.267812
ugt8	ENSDARG00000037455	34	5	578	211	189	51	426	28.2277	5.45311	548.984	143.796	175.901	57.6709	435.137	5.32799	1.02928	103.621	27.1416	33.2015	10.8854	82.1324	5298	1	20556067	20593778	ugt8	protein_coding	UDP glycosyltransferase 8		transferase activity, transferring hexosyl groups; transferase activity; transferase activity, transferring glycosyl groups; UDP-glycosyltransferase activity	membrane; integral component of membrane; intracellular membrane-bounded organelle	2.15503	0.0101278	0.267812
npffl	ENSDARG00000045016	0	8	79	74	110	129	8	0	8.72498	75.0342	50.4309	102.376	145.873	8.17159	0	9.56162	82.2293	55.2668	112.193	159.861	8.95517	912.5	11	276057	279328	npffl	protein_coding	neuropeptide FF-amide peptide precursor like	signal transduction; neuropeptide signaling pathway	signaling receptor binding; neuropeptide hormone activity		2.82278	0.0101194	0.267812
nudt7	ENSDARG00000070387	2	1	106	81	0	189	0	1.66045	1.09062	100.679	55.2014	0	213.721	0	1.92405	1.26376	116.661	63.9646	0	247.649	0	863	25	37282088	37284370	nudt7	protein_coding	nudix (nucleoside diphosphate linked moiety X)-type motif 7	coenzyme A catabolic process	hydrolase activity; acetyl-CoA hydrolase activity		2.74414	0.0101278	0.267812
BX001023.2	ENSDARG00000101163	1	0	71	38	81	137	3	0.830227	0	67.4358	25.897	75.3863	154.92	3.06435	0.557948	0	45.3198	17.4039	50.6628	104.113	2.05937	1488	5	65100409	65102002	BX001023.2	lincRNA					2.91998	0.0101691	0.268523
hsph1	ENSDARG00000019874	768	4	19	3165	90	64	24	637.614	4.36249	18.0462	2156.94	83.7625	72.3713	24.5148	298.439	2.04189	8.44662	1009.57	39.2055	33.8738	11.4743	2136.5	15	31564137	31588162	hsph1	protein_coding	heat shock 105/110 protein 1		ATP binding; nucleotide binding	cytosol; nucleus	2.19202	0.0102217	0.269527
rbbp8l	ENSDARG00000087032	12	6	7	59	10	165	305	9.96272	6.54373	6.6486	40.2084	9.30695	186.582	311.542	2.34527	1.54043	1.56511	9.46527	2.1909	43.9224	73.3385	4248	23	7471072	7504017	rbbp8l	protein_coding	retinoblastoma binding protein 8-like	double-strand break repair via homologous recombination; nucleotide-excision repair; DNA double-strand break processing involved in repair via single-strand annealing	single-stranded DNA binding; damaged DNA binding; double-stranded DNA binding; single-stranded DNA endodeoxyribonuclease activity; Y-form DNA binding; double-strand/single-strand DNA junction binding; flap-structured DNA binding	site of double-strand break	2.77593	0.0102428	0.269702
ifit16	ENSDARG00000056976	3	671	0	3	2	2	0	2.49068	731.807	0	2.0445	1.86139	2.2616	0	1.10012	323.236	0	0.903047	0.822168	0.998941	0	2264	17	23598205	23603263	ifit16	protein_coding	interferon-induced protein with tetratricopeptide repeats 16	cell wall macromolecule biosynthetic process; defense response to virus	protein binding; transferase activity, transferring amino-acyl groups	cytosol	-2.94084	0.0103701	0.272668
tango6	ENSDARG00000034001	4	70	74	555	326	146	294	3.32091	76.3435	70.2852	378.232	303.406	165.097	300.306	0.536192	12.3264	11.3482	61.0692	48.9879	26.6565	48.4873	6193.5	18	17032312	17075098	tango6	protein_coding	transport and golgi organization 6 homolog (Drosophila)	protein secretion			2.49285	0.0104378	0.273417
hcn4l	ENSDARG00000074419	72	243	48	17	65	10	14	59.7763	265.021	45.5904	11.5855	60.4951	11.308	14.3003	20.1709	89.4284	15.384	3.90939	20.4134	3.81576	4.82547	2963.5	25	29211792	29316193	hcn4l	protein_coding	hyperpolarization activated cyclic nucleotide-gated potassium channel 4l	ion transport; transmembrane transport; potassium ion transport; sodium ion transport; regulation of heart rate; regulation of ion transmembrane transport; potassium ion transmembrane transport	voltage-gated potassium channel activity; cAMP binding; ion channel activity; voltage-gated ion channel activity; potassium channel activity	integral component of membrane; membrane	-2.5214	0.0104209	0.273417
ms4a17c.1	ENSDARG00000094643	0	4	1	1	0	216	36	0	4.36249	0.9498	0.681499	0	244.253	36.7722	0	4.53953	0.988345	0.709156	0	254.165	38.2645	961	5	33519943	33525677	ms4a17c.1	protein_coding	membrane-spanning 4-domains, subfamily A, member 17C.1			integral component of membrane; membrane	3.16229	0.0104687	0.273417
tnni4b.2	ENSDARG00000036671	185	684	149	76	300	55	173	153.592	745.986	141.52	51.7939	279.208	62.1941	176.711	57.1186	277.421	52.6293	19.2614	103.834	23.1291	65.7161	2689	25	20089986	20099773	tnni4b.2	protein_coding	troponin I4b, tandem duplicate 2	skeletal muscle contraction; muscle contraction; cardiac muscle contraction		troponin complex; membrane; integral component of membrane	-2.08234	0.0104532	0.273417
BX901962.3	ENSDARG00000110426	216	171	80	63	197	4	78	179.329	186.496	75.984	42.9344	183.347	4.5232	79.673	183.457	190.789	77.733	43.9227	187.567	4.62732	81.5069	977.5	4	9630958	9634704	BX901962.3	antisense					-2.40261	0.010472	0.273417
mfsd6b	ENSDARG00000054583	437	740	355	207	726	11	465	362.809	807.06	337.179	141.07	675.684	12.4388	474.974	115.508	256.944	107.348	44.9125	215.118	3.96014	151.217	3141	9	41482831	41507712	mfsd6b	protein_coding	major facilitator superfamily domain containing 6b			membrane; integral component of membrane	-2.31558	0.010516	0.274182
APBA3	ENSDARG00000090675	223	225	465	1011	543	1039	915	185.141	245.39	441.657	688.996	505.367	1174.9	934.626	58.1563	77.0818	138.733	216.427	158.746	369.06	293.584	3183.5	11	5565082	5588152	APBA3	protein_coding	amyloid beta precursor protein binding family A member 3	regulation of catalytic activity; chemical synaptic transmission; negative regulation of catalytic activity	protein binding; enzyme inhibitor activity; amyloid-beta binding	cytoplasm; synapse; plasma membrane; dendritic spine	1.84788	0.0105422	0.274202
esrp1	ENSDARG00000011245	9	1	71	61	48	315	12	7.47204	1.09062	67.4358	41.5714	44.6733	356.202	12.2574	2.03653	0.297253	18.3799	11.3305	12.1759	97.0843	3.3408	3669	16	26645663	26676685	esrp1	protein_coding	epithelial splicing regulatory protein 1	mRNA processing; RNA splicing; regulation of RNA splicing	nucleic acid binding; RNA binding; mRNA binding	nucleus	2.69833	0.0105514	0.274202
fnip1	ENSDARG00000102171	44	169	258	448	197	534	235	36.53	184.315	245.048	305.312	183.347	603.848	240.04	10.9931	55.4665	73.7431	91.8783	55.1751	181.718	72.2361	3323	21	45510448	45553237	fnip1	protein_coding	folliculin interacting protein 1				1.97355	0.010561	0.274202
cercam	ENSDARG00000079049	262	634	335	55	160	0	5	217.519	691.454	318.183	37.4825	148.911	0	5.10724	116.695	370.952	170.699	20.1086	79.8879	0	2.73994	1864	10	10351685	10380131	cercam	protein_coding	cerebral endothelial cell adhesion molecule		procollagen galactosyltransferase activity		-2.8646	0.0106173	0.274897
prc1b	ENSDARG00000005993	164	238	477	1014	589	786	451	136.157	259.568	453.055	691.04	548.179	888.81	460.673	97.4291	185.737	324.189	494.483	392.257	636	329.641	1397.5	7	50353297	50367642	prc1b	protein_coding	protein regulator of cytokinesis 1b	microtubule cytoskeleton organization; regulation of cytokinesis; microtubule bundle formation	microtubule binding	cytoskeleton	1.80887	0.0106084	0.274897
fam131c	ENSDARG00000037320	56	34	315	193	773	240	879	46.4927	37.0812	299.187	131.529	719.427	271.392	897.854	34.5157	27.5287	222.114	97.6461	534.096	201.479	666.558	1347	23	24300651	24343363	fam131c	protein_coding	family with sequence similarity 131 member C				1.93616	0.0106745	0.275996
als2a	ENSDARG00000075111	5	14	9	112	60	95	15	4.15113	15.2687	8.5482	76.3279	55.8417	107.426	15.3217	1.9236	7.0754	3.96117	35.3697	25.8766	49.7804	7.09997	2158	9	13628635	13672200	als2a	protein_coding	alsin Rho guanine nucleotide exchange factor ALS2 a	regulation of Rho protein signal transduction	Rho guanyl-nucleotide exchange factor activity		2.62968	0.0107859	0.276998
CR394572.1	ENSDARG00000115268	0	0	2	77	0	60	15	0	0	1.8996	52.4754	0	67.8481	15.3217	0	0	7.53809	208.236	0	269.238	60.8005	252	3	27706113	27713180	CR394572.1	protein_coding		visual perception	3',5'-cyclic-nucleotide phosphodiesterase activity; cGMP binding		3.24598	0.0107817	0.276998
si:ch211-218g4.2	ENSDARG00000078145	41	8	36	252	15	214	112	34.0393	8.72498	34.1928	171.738	13.9604	241.991	114.402	9.35403	2.39763	9.39621	47.1937	3.83633	66.4994	31.4378	3639	23	15046544	15090782	si:ch211-218g4.2	protein_coding	si:ch211-218g4.2	signal transduction; positive regulation of GTPase activity	GTPase activator activity	cytoskeleton; cytoplasm	2.54461	0.0108143	0.276998
il11a	ENSDARG00000037859	15	1	59	156	27	67	47	12.4534	1.09062	56.0382	106.314	25.1288	75.7637	48.0081	18.8688	1.65246	84.9064	161.082	38.0739	114.793	72.7395	660	16	12611362	12617155	il11a	protein_coding	interleukin 11a	positive regulation of cell population proliferation; signal transduction; positive regulation of MAPK cascade	cytokine activity; growth factor activity	cytoplasm	2.64375	0.0107656	0.276998
sema3e	ENSDARG00000036571	29	11	312	157	24	471	9	24.0766	11.9968	296.338	106.995	22.3367	532.607	9.19304	7.90952	3.94114	97.3514	35.1496	7.33793	174.97	3.02005	3044	18	9493720	9576778	sema3e	protein_coding	sema domain, immunoglobulin domain (Ig), short basic domain, secreted, (semaphorin) 3E	sprouting angiogenesis; neural crest cell migration; positive regulation of cell migration; negative regulation of axon extension involved in axon guidance; negative chemotaxis; semaphorin-plexin signaling pathway	protein binding; semaphorin receptor binding; chemorepellent activity	integral component of plasma membrane; extracellular space	2.34408	0.0108107	0.276998
efcab11	ENSDARG00000043740	0	3	179	75	6	69	8	0	3.27187	170.014	51.1124	5.58417	78.0253	8.17159	0	2.84882	148.032	44.5036	4.86214	67.9367	7.11501	1148.5	17	16423721	16533069	efcab11	protein_coding	EF-hand calcium binding domain 11		calcium ion binding		2.67565	0.0107666	0.276998
erich2	ENSDARG00000107534	215	343	121	70	568	3	232	178.499	374.083	114.926	47.7049	528.635	3.3924	236.976	139.018	291.342	89.5061	37.1534	411.709	2.64206	184.561	1284	6	3816241	3825930	erich2	protein_coding	glutamate-rich 2				-2.4116	0.0108175	0.276998
eprs	ENSDARG00000060494	348	44	626	1409	1078	208	1159	288.919	47.9874	594.575	960.232	1003.29	235.207	1183.86	54.4565	9.04484	112.068	180.988	189.104	44.3326	223.138	5305.5	17	39697621	39739994	eprs	protein_coding	glutamyl-prolyl-tRNA synthetase	translation; tRNA aminoacylation for protein translation; tRNA aminoacylation; prolyl-tRNA aminoacylation; glutamyl-tRNA aminoacylation	ATP binding; aminoacyl-tRNA ligase activity; nucleotide binding; proline-tRNA ligase activity; glutamate-tRNA ligase activity	cytoplasm; aminoacyl-tRNA synthetase multienzyme complex	1.78964	0.0108579	0.277652
si:dkey-184a18.5	ENSDARG00000095594	119	344	109	41	57	1	9	98.797	375.174	103.528	27.9415	53.0496	1.1308	9.19304	291.437	1106.71	305.393	82.4232	156.488	3.3357	27.1181	339	10	16061655	16067194	si:dkey-184a18.5	protein_coding	si:dkey-184a18.5	oxidation-reduction process			-2.71419	0.0109084	0.278561
thoc5	ENSDARG00000038290	356	683	556	2124	841	2122	1325	295.561	744.895	528.089	1447.5	782.714	2399.56	1353.42	183.578	462.668	328.005	899.071	486.158	1490.41	840.633	1610	25	3759553	3787221	thoc5	protein_coding	THO complex 5				1.79152	0.0110137	0.280745
gbx1	ENSDARG00000071418	540	335	248	95	7	1	257	448.323	365.358	235.55	64.7424	6.51486	1.1308	262.512	245.791	200.306	129.139	35.4947	3.57174	0.619957	143.921	1824	24	34113424	34116526	gbx1	protein_coding	gastrulation brain homeobox 1	regulation of transcription, DNA-templated; positive regulation of transcription by RNA polymerase II; cerebellum development; midbrain-hindbrain boundary morphogenesis; regulation of canonical Wnt signaling pathway involved in neural plate anterior/posterior pattern formation; hindbrain development; regulation of nervous system development	DNA binding; sequence-specific DNA binding; RNA polymerase II regulatory region sequence-specific DNA binding; DNA-binding transcription activator activity, RNA polymerase II-specific	nucleus	-2.73563	0.0110241	0.280745
mrm3b	ENSDARG00000069082	564	7	1145	1782	1393	693	954	468.248	7.63435	1087.52	1214.43	1296.46	783.645	974.462	227.969	3.71682	529.465	591.252	631.187	381.521	474.422	2054	21	39673157	39685326	mrm3b	protein_coding	mitochondrial rRNA methyltransferase 3b	RNA processing; methylation; RNA methylation	RNA binding; methyltransferase activity; RNA methyltransferase activity		2.32448	0.0111229	0.282875
TMEM114	ENSDARG00000038089	62	1	1	388	177	50	3	51.4741	1.09062	0.9498	264.422	164.733	56.5401	3.06435	26.4648	0.560731	0.488329	135.949	84.6956	29.0694	1.5755	1945	3	27929505	27952302	TMEM114	protein_coding	transmembrane protein 114			integral component of membrane; membrane	2.83472	0.0111445	0.283036
hmga2	ENSDARG00000069912	1771	233	739	5161	1037	2860	435	1470.33	254.115	701.902	3517.22	965.13	3234.09	444.33	1039.1	179.587	496.044	2485.67	682.071	2285.58	314.014	1415	4	12819272	12862087	hmga2	protein_coding	high mobility group AT-hook 2	regulation of transcription, DNA-templated; base-excision repair	DNA binding; DNA-(apurinic or apyrimidinic site) endonuclease activity	nucleus; chromatin	1.99815	0.0112149	0.284436
si:dkeyp-73d8.8	ENSDARG00000094045	40	141	44	9	13	2	1	33.2091	153.778	41.7912	6.13349	12.099	2.2616	1.02145	47.0384	217.815	59.1943	8.68767	17.1374	3.2034	1.44681	706	2	32636508	32637592	si:dkeyp-73d8.8	protein_coding	si:dkeyp-73d8.8				-2.82993	0.0113155	0.285941
TOM1L2	ENSDARG00000056394	139	16	346	421	364	1018	126	115.402	17.45	328.631	286.911	338.773	1151.16	128.703	15.0576	2.27687	42.8798	37.4362	44.2031	150.203	16.7931	7664	3	62091298	62125701	TOM1L2	protein_coding	target of myb1 like 2 membrane trafficking protein	intracellular protein transport; protein transport		intracellular; cell	2.35972	0.0113328	0.285941
spon1b	ENSDARG00000023694	753	544	633	382	1090	21	914	625.161	593.298	601.223	260.333	1014.46	23.7468	933.604	175.115	166.19	168.41	72.9223	284.162	6.65177	261.514	3570	25	15647750	15800834	spon1b	protein_coding	spondin 1b	cell adhesion		extracellular matrix; extracellular region	-2.10489	0.0113357	0.285941
zgc:158423	ENSDARG00000055791	0	4	152	166	175	307	0	0	4.36249	144.37	113.129	162.872	347.156	0	0	2.56466	84.8734	66.5073	95.7505	204.089	0	1701	7	20535869	20542545	zgc:158423	protein_coding	zgc:158423	carbohydrate metabolic process; amino acid transport	catalytic activity	membrane; integral component of membrane	2.94486	0.0112917	0.285941
nudt13	ENSDARG00000057417	0	7	119	226	71	45	104	0	7.63435	113.026	154.019	66.0793	50.886	106.231	0	6.57284	97.3105	132.603	56.8914	43.8106	91.4599	1161.5	12	9519250	9538578	nudt13	protein_coding	nudix (nucleoside diphosphate linked moiety X)-type motif 13		hydrolase activity		2.68931	0.0113962	0.28708
plpp4	ENSDARG00000098862	53	0	59	647	159	110	4	44.002	0	56.0382	440.93	147.98	124.388	4.0858	76.9266	0	97.9689	770.857	258.707	217.462	7.143	572	13	2538636	2665113	plpp4	protein_coding	phospholipid phosphatase 4	phospholipid dephosphorylation; phospholipid metabolic process	phosphatidate phosphatase activity; phosphatase activity	integral component of plasma membrane; membrane; integral component of membrane	2.78755	0.0114454	0.287929
zgc:162331	ENSDARG00000069607	106	2	24	1	0	1	0	88.0041	2.18124	22.7952	0.681499	0	1.1308	0	53.7594	1.33246	13.925	0.41631	0	0.690776	0	1637	4	4782721	4795205	zgc:162331	protein_coding	zgc:162331			membrane; integral component of membrane	-3.19129	0.0114972	0.288841
alpi.2	ENSDARG00000053774	89	8	27	2	3	0	8	73.8902	8.72498	25.6446	1.363	2.79208	0	8.17159	28.7959	3.40022	9.994	0.531176	1.08811	0	3.18456	2566	22	38778649	38794610	alpi.2	protein_coding	alkaline phosphatase, intestinal, tandem duplicate 2	dephosphorylation	phosphatase activity; catalytic activity		-2.99607	0.0115256	0.289075
neil3	ENSDARG00000020079	591	879	139	198	256	102	567	490.664	958.657	132.022	134.937	238.258	115.342	579.162	257.837	503.761	69.3758	70.9074	125.201	60.6105	304.341	1903	14	36414856	36428437	neil3	protein_coding	nei-like DNA glycosylase 3	DNA repair; nucleotide-excision repair; base-excision repair	DNA binding; zinc ion binding; DNA-(apurinic or apyrimidinic site) endonuclease activity; hydrolase activity, hydrolyzing N-glycosyl compounds; nucleic acid binding; damaged DNA binding; metal ion binding; DNA N-glycosylase activity		-1.97632	0.0115375	0.289075
RAP1GAP	ENSDARG00000053272	83	6	6	445	14	94	55	68.9088	6.54373	5.6988	303.267	13.0297	106.295	56.1797	25.7748	2.44763	2.13159	113.434	4.87366	39.7589	21.0135	2673.5	6	47869397	47953829	RAP1GAP	protein_coding	RAP1 GTPase activating protein	regulation of small GTPase mediated signal transduction; positive regulation of GTPase activity	GTPase activator activity		2.4343	0.0115721	0.28955
si:ch211-263m18.4	ENSDARG00000093353	0	2	0	24	0	83	1	0	2.18124	0	16.356	0	93.8565	1.02145	0	2.36321	0	17.7205	0	101.686	1.10666	923	21	43653826	43656125	si:ch211-263m18.4	protein_coding	si:ch211-263m18.4				3.24032	0.0116342	0.290713
ptpro	ENSDARG00000110470	17	9	27	327	284	16	344	14.1139	9.8156	25.6446	222.85	264.317	18.0928	351.378	12.4132	8.63289	22.5546	195.998	232.469	15.9128	309.04	1137	4	184863	193762	ptpro	protein_coding	protein tyrosine phosphatase receptor type O	protein dephosphorylation; dephosphorylation; peptidyl-tyrosine dephosphorylation; central nervous system development; cerebellum morphogenesis; regulation of fibroblast growth factor receptor signaling pathway	phosphatase activity; protein tyrosine phosphatase activity; hydrolase activity; phosphoprotein phosphatase activity	membrane; integral component of membrane	2.29377	0.0116885	0.291679
zgc:112234	ENSDARG00000105414	35	2	57	318	13	58	38	29.0579	2.18124	54.1386	216.717	12.099	65.5865	38.8151	62.2226	4.67076	115.928	464.061	25.908	140.442	83.1158	467	7	6363702	6364168	zgc:112234	protein_coding	zgc:112234		DNA binding; protein heterodimerization activity	nucleosome; nucleus; chromosome	2.48736	0.0117438	0.292667
ctc1	ENSDARG00000070119	66	21	97	833	16	102	45	54.795	22.9031	92.1306	567.689	14.8911	115.342	45.9652	15.1326	6.32507	25.4434	156.777	4.11243	31.8536	12.6941	3621	23	44970214	45022681	ctc1	protein_coding	CTS telomere maintenance complex component 1		single-stranded DNA binding		2.19548	0.0117704	0.292938
paqr4a	ENSDARG00000076960	16	5	3	75	6	217	4	13.2836	5.45311	2.8494	51.1124	5.58417	245.384	4.0858	11.9243	4.89507	2.55781	45.8819	5.01272	220.273	3.66768	1114	3	30947964	30962646	paqr4a	protein_coding	progestin and adipoQ receptor family member IVa		signaling receptor activity	integral component of membrane; membrane	2.6085	0.0118487	0.294494
ghrhra	ENSDARG00000104961	3	2	5	48	5	53	77	2.49068	2.18124	4.749	32.712	4.65347	59.9325	78.6516	1.42978	1.25215	2.72618	18.7784	2.67134	34.4044	45.1502	1742	2	50906097	50966124	ghrhra	protein_coding	growth hormone releasing hormone receptor a	G protein-coupled receptor signaling pathway; cell surface receptor signaling pathway; signal transduction; adenylate cyclase-modulating G protein-coupled receptor signaling pathway	G protein-coupled receptor activity; transmembrane signaling receptor activity; peptide hormone binding; G protein-coupled peptide receptor activity; growth hormone-releasing hormone receptor activity	integral component of membrane; membrane	2.89046	0.0118687	0.294598
cul5b	ENSDARG00000004260	522	486	543	239	336	10	797	433.378	530.042	515.741	162.878	312.713	11.308	814.095	182.514	223.223	217.2	68.5948	131.697	4.76227	342.849	2374.5	21	22124736	22142972	cul5b	protein_coding	cullin 5b	ubiquitin-dependent protein catabolic process; proteasome-mediated ubiquitin-dependent protein catabolic process; SCF-dependent proteasomal ubiquitin-dependent protein catabolic process	ubiquitin protein ligase binding	cullin-RING ubiquitin ligase complex; SCF ubiquitin ligase complex; Cul5-RING ubiquitin ligase complex	-2.26988	0.0118875	0.29467
eif4enif1	ENSDARG00000016177	237	24	177	565	549	517	544	196.764	26.1749	168.115	385.047	510.951	584.624	555.668	56.6145	7.53127	48.3713	110.789	147.015	168.213	159.882	3475.5	6	40922572	40947671	eif4enif1	protein_coding	eukaryotic translation initiation factor 4E nuclear import factor 1	negative regulation of translation; translational initiation	protein binding; mRNA binding; translation initiation factor activity	cytoplasm; nucleus; protein-containing complex	2.14997	0.0119178	0.295028
zgc:64002	ENSDARG00000086998	0	0	11	0	70	263	11	0	0	10.4478	0	65.1486	297.401	11.2359	0	0	4.0339	0	25.1539	114.827	4.3382	2590	11	11974708	11979854	zgc:64002	protein_coding	zgc:64002	methylation	methyltransferase activity	cytoplasm; cytosol	3.02188	0.0119386	0.295151
cyb5r2	ENSDARG00000051925	104	345	201	120	0	1	2	86.3436	376.265	190.91	81.7799	0	1.1308	2.0429	38.1376	166.195	84.3241	36.1219	0	0.49947	0.90234	2264	25	16044734	16057539	cyb5r2	protein_coding	cytochrome b5 reductase 2	oxidation-reduction process; lipid metabolic process; steroid biosynthetic process; steroid metabolic process; sterol biosynthetic process; response to yeast	oxidoreductase activity; cytochrome-b5 reductase activity, acting on NAD(P)H; FAD binding	membrane; integral component of membrane	-2.80925	0.0119825	0.295845
HOOK3	ENSDARG00000114329	97	14	60	442	16	275	26	80.532	15.2687	56.988	301.223	14.8911	310.97	26.5577	52.0233	9.86351	36.814	194.588	9.61958	200.885	17.1561	1548	5	315183	417535	HOOK3	protein_coding	hook microtubule tethering protein 3				2.23948	0.0121014	0.298384
efna3a	ENSDARG00000014675	50	23	31	181	78	315	255	41.5113	25.0843	29.4438	123.351	72.5942	356.202	260.469	13.1719	7.95948	9.34279	39.1405	23.0348	113.026	82.6494	3151.5	19	8144556	8339860	efna3a	protein_coding	ephrin-A3a	ephrin receptor signaling pathway; axon guidance	ephrin receptor binding	membrane; plasma membrane	2.28814	0.0121652	0.29956
mlnl	ENSDARG00000092916	19	4	19	11	447	155	4735	15.7743	4.36249	18.0462	7.49649	416.02	175.274	4836.56	25.0187	6.91909	28.622	11.8898	659.826	277.992	7670.99	630.5	21	11969603	11981523	mlnl	protein_coding	motilin-like	calcium-mediated signaling using extracellular calcium source	hormone activity; motilin receptor binding	extracellular region	2.57913	0.0122722	0.301795
si:ch211-51h4.2	ENSDARG00000100658	12	4	22	69	33	143	29	9.96272	4.36249	20.8956	47.0234	30.7129	161.705	29.622	6.06005	2.65358	12.7102	28.6031	18.6818	98.3604	18.0183	1644	11	8635785	8782871	si:ch211-51h4.2	protein_coding	si:ch211-51h4.2			membrane; integral component of membrane	2.55049	0.0123081	0.302278
ftr90	ENSDARG00000097679	2	4	2	19	1	135	46	1.66045	4.36249	1.8996	12.9485	0.930695	152.658	46.9866	0.569819	1.49708	0.651887	4.44354	0.319387	52.3878	16.1245	2914	15	41735557	41744529	ftr90	protein_coding	finTRIM family, member 90		zinc ion binding; protein binding; metal ion binding		2.92444	0.012425	0.304747
si:ch211-42i9.8	ENSDARG00000077648	102	202	121	28	76	6	9	84.6832	220.306	114.926	19.082	70.7328	6.78481	9.19304	30.8612	80.2863	41.8826	6.95407	25.7773	2.4726	3.35023	2744	1	19764995	19802602	si:ch211-42i9.8	protein_coding	si:ch211-42i9.8				-2.53894	0.0125077	0.305433
dpys	ENSDARG00000079543	4	7	88	3	404	585	199	3.32091	7.63435	83.5824	2.0445	376.001	661.519	203.268	1.37341	3.1573	34.5667	0.845532	155.501	273.581	84.0647	2418	16	44298902	44325688	dpys	protein_coding	dihydropyrimidinase	pyrimidine nucleobase catabolic process	hydrolase activity; hydrolase activity, acting on carbon-nitrogen (but not peptide) bonds; hydrolase activity, acting on carbon-nitrogen (but not peptide) bonds, in cyclic amides; dihydropyrimidinase activity	cytosol; cytoplasm	2.56837	0.0125105	0.305433
gucy2c	ENSDARG00000014320	54	316	129	21	27	4	108	44.8323	344.637	122.524	14.3115	25.1288	4.5232	110.316	14.5796	112.077	39.8453	4.65414	8.17195	1.47096	35.8753	3075	3	3765831	3798755	gucy2c	protein_coding	guanylate cyclase 2C	protein phosphorylation; intracellular signal transduction; cyclic nucleotide biosynthetic process; signal transduction; cGMP biosynthetic process; receptor guanylyl cyclase signaling pathway	ATP binding; protein kinase activity; phosphorus-oxygen lyase activity; nucleotide binding; peptide receptor activity; guanylate cyclase activity; lyase activity; natriuretic peptide receptor activity; peptide hormone binding	membrane; integral component of membrane; plasma membrane	-2.53382	0.0125057	0.305433
vtcn1	ENSDARG00000078643	0	3	6	0	3	293	10	0	3.27187	5.6988	0	2.79208	331.325	10.2145	0	2.2387	3.89928	0	1.91042	226.702	6.98904	1461.5	9	20519846	20524673	vtcn1	protein_coding	V-set domain containing T cell activation inhibitor 1	regulation of immune response; T cell receptor signaling pathway	signaling receptor binding	membrane; integral component of membrane; external side of plasma membrane	2.87834	0.0125185	0.305433
penkb	ENSDARG00000036045	1	4	0	158	82	4	42	0.830227	4.36249	0	107.677	76.317	4.5232	42.9009	0.627534	3.29742	0	81.3884	57.6848	3.4189	32.4269	1323	7	58686860	58696086	penkb	protein_coding	proenkephalin b	neuropeptide signaling pathway; chemical synaptic transmission	opioid receptor binding	plasma membrane; dendrite; neuronal cell body; axon terminus	2.94676	0.0125771	0.30646
mmel1	ENSDARG00000105389	1105	876	181	515	321	7	250	917.401	955.385	171.914	350.972	298.753	7.91561	255.362	372.776	388.21	69.8553	142.614	121.395	3.21642	103.764	2461	11	40530748	40605868	mmel1	protein_coding	membrane metallo-endopeptidase-like 1	proteolysis	metalloendopeptidase activity; metallopeptidase activity	membrane; integral component of membrane	-2.33629	0.0126081	0.306813
vimr1	ENSDARG00000068589	54	3	2	29	113	589	373	44.8323	3.27187	1.8996	19.7635	105.168	666.042	381	63.0552	4.60178	2.67173	27.7967	147.916	936.768	535.866	711	21	547098	551014	vimr1	protein_coding	vimentin-related 1			intermediate filament	2.70413	0.0126854	0.308291
si:ch73-181d5.4	ENSDARG00000057907	93	20	98	461	743	196	109	77.2111	21.8124	93.0804	314.171	691.506	221.637	111.338	9.35892	2.64393	11.2825	38.0813	83.8189	26.8651	13.4955	8250	23	457569	478201	si:ch73-181d5.4	protein_coding	si:ch73-181d5.4	transcription, DNA-templated; apoptotic signaling pathway	metal ion binding		2.23621	0.0127121	0.308537
hrh3	ENSDARG00000035942	3	362	33	3	9	6	10	2.49068	394.805	31.3434	2.0445	8.37625	6.78481	10.2145	0.879478	139.409	11.0676	0.721927	2.95772	2.39576	3.60681	2832	7	41748693	41753237	hrh3	protein_coding	histamine receptor H3	G protein-coupled receptor signaling pathway; regulation of neurotransmitter levels; signal transduction; adenylate cyclase-modulating G protein-coupled receptor signaling pathway; adenylate cyclase-activating adrenergic receptor signaling pathway	G protein-coupled receptor activity; histamine receptor activity; adrenergic receptor activity	integral component of membrane; membrane; integral component of plasma membrane	-2.62507	0.012729	0.308546
rpp25b	ENSDARG00000112256	886	1538	548	379	178	5	5	735.581	1677.38	520.49	258.288	165.664	5.65401	5.10724	408.429	931.359	289.001	143.414	91.9843	3.13937	2.83578	1801	18	783936	791639	rpp25b	protein_coding	ribonuclease P and MRP subunit p25, b	tRNA 5'-leader removal	nucleic acid binding	ribonuclease MRP complex	-2.66033	0.0128751	0.31016
si:ch73-233f7.8	ENSDARG00000100424	0	6	0	37	0	114	5	0	6.54373	0	25.2155	0	128.911	5.10724	0	2.71637	0	10.4672	0	53.5124	2.12007	2409	14	2346509	2348917	si:ch73-233f7.8	protein_coding	si:ch73-233f7.8	homophilic cell adhesion via plasma membrane adhesion molecules; cell adhesion	calcium ion binding	plasma membrane; membrane; integral component of membrane; integral component of plasma membrane	3.13004	0.0128285	0.31016
sdcbp	ENSDARG00000030097	724	409	788	238	1033	2	501	601.084	446.064	748.442	162.197	961.408	2.2616	511.746	473.668	351.509	589.789	127.815	757.61	1.78219	403.267	1269	7	58259455	58269812	sdcbp	protein_coding	syndecan binding protein (syntenin)		protein binding; syndecan binding	cytoplasm; plasma membrane	-2.42253	0.0128661	0.31016
cilp	ENSDARG00000053362	4	89	4	226	20	248	15	3.32091	97.0654	3.7992	154.019	18.6139	280.439	15.3217	0.804094	23.5025	0.919903	37.2927	4.507	67.9028	3.70986	4130	7	31432140	31441420	cilp	protein_coding	cartilage intermediate layer protein, nucleotide pyrophosphohydrolase				2.43345	0.0128789	0.31016
cyp2k19	ENSDARG00000101861	101	11	109	2	100	2	218	83.8529	11.9968	103.528	1.363	93.0695	2.2616	222.676	24.3971	3.4905	30.1217	0.396566	27.0787	0.658016	64.7879	3437	3	12732382	12740310	cyp2k19	protein_coding	cytochrome P450, family 2, subfamily k, polypeptide 19	oxidation-reduction process; organic acid metabolic process; xenobiotic metabolic process; exogenous drug catabolic process	heme binding; iron ion binding; oxidoreductase activity, acting on paired donors, with incorporation or reduction of molecular oxygen; oxidoreductase activity, acting on paired donors, with incorporation or reduction of molecular oxygen, reduced flavin or flavoprotein as one donor, and incorporation of one atom of oxygen; metal ion binding; oxidoreductase activity; monooxygenase activity; steroid…	cytoplasm; intracellular membrane-bounded organelle	-2.48322	0.0128744	0.31016
CU929199.1	ENSDARG00000100247	1	147	38	0	0	0	6	0.830227	160.321	36.0924	0	0	0	6.12869	0.78844	152.252	34.2758	0	0	0	5.82022	1053	8	3426522	3427574	CU929199.1	protein_coding		protein glycosylation; fucosylation	fucosyltransferase activity; transferase activity; transferase activity, transferring glycosyl groups; alpha-(1->3)-fucosyltransferase activity	membrane; integral component of membrane; Golgi apparatus; Golgi cisterna membrane	-3.08994	0.0129127	0.310572
BX005294.2	ENSDARG00000109361	8	150	20	2	1	0	6	6.64182	163.593	18.996	1.363	0.930695	0	6.12869	7.75913	191.114	22.1916	1.59229	1.08726	0	7.15969	856	14	2035749	2036604	BX005294.2	protein_coding		homophilic cell adhesion via plasma membrane adhesion molecules; cell adhesion	calcium ion binding	plasma membrane; membrane; integral component of membrane	-2.95433	0.0129828	0.311454
rgs7b	ENSDARG00000096687	239	2	192	840	389	216	188	198.424	2.18124	182.362	572.459	362.04	244.253	192.032	165.491	1.81922	152.095	477.447	301.952	203.714	160.16	1199	12	47573586	47601845	rgs7b	protein_coding	regulator of G protein signaling 7b	G protein-coupled receptor signaling pathway; intracellular signal transduction			2.34885	0.0129812	0.311454
CABZ01111496.1	ENSDARG00000003041	138	59	192	1648	34	368	544	114.571	64.3467	182.362	1123.11	31.6436	416.135	555.668	92.4708	51.9344	147.184	906.465	25.5396	335.863	448.481	1239	20	54174978	54192130	CABZ01111496.1	protein_coding	E3 ubiquitin-protein ligase pellino homolog 2-like	protein polyubiquitination; regulation of Toll signaling pathway; Toll signaling pathway	ubiquitin protein ligase activity		2.3462	0.0130024	0.311521
atp2b1b	ENSDARG00000007788	11	51	104	239	32	247	171	9.1325	55.6217	98.7792	162.878	29.7822	279.308	174.668	11.9379	72.7081	129.123	212.913	38.931	365.108	228.324	765	25	19609713	19666107	atp2b1b	protein_coding	ATPase plasma membrane Ca2 transporting 1b	regulation of cytosolic calcium ion concentration; cellular calcium ion homeostasis; calcium ion transmembrane transport; ion transport; calcium ion transport	ATP binding; nucleotide binding; PDZ domain binding; calcium transmembrane transporter activity, phosphorylative mechanism	integral component of membrane; membrane; cell	2.34462	0.0130208	0.311563
prnpa	ENSDARG00000026229	146	81	26	29	13	1	4	121.213	88.3404	24.6948	19.7635	12.099	1.1308	4.0858	164.692	120.028	33.5527	26.8525	16.4389	1.53641	5.55135	736	8	43053519	43056975	prnpa	protein_coding	prion protein a	removal of superoxide radicals	superoxide dismutase activity; copper ion binding	membrane; integral component of membrane	-2.70064	0.0130818	0.312619
bcs1l	ENSDARG00000012295	125	0	92	390	1074	352	427	103.778	0	87.3816	265.785	999.566	398.042	436.159	83.3896	0	70.2142	213.567	803.187	319.841	350.469	1244.5	9	38399912	38407176	bcs1l	protein_coding	BC1 (ubiquinol-cytochrome c reductase) synthesis-like	mitochondrial respiratory chain complex III assembly	ATP binding; nucleotide binding	membrane; integral component of membrane; mitochondrion; mitochondrial inner membrane	2.59183	0.0131866	0.313814
si:ch73-139j3.4	ENSDARG00000088044	5	1	29	50	7	75	232	4.15113	1.09062	27.5442	34.075	6.51486	84.8101	236.976	2.03188	0.533834	13.4822	16.6789	3.18887	41.5125	115.994	2043	4	9524805	9533345	si:ch73-139j3.4	protein_coding	si:ch73-139j3.4			integral component of membrane; membrane; integral component of plasma membrane	2.77022	0.0131724	0.313814
fbln5	ENSDARG00000039273	135	5	4	524	2	434	41	112.081	5.45311	3.7992	357.106	1.86139	490.768	41.8794	46.1617	2.24593	1.56474	147.078	0.766635	202.128	17.2485	2428	13	33155428	33170733	fbln5	protein_coding	fibulin 5	elastic fiber assembly	calcium ion binding	extracellular space	2.61864	0.0131922	0.313814
lrrc75bb	ENSDARG00000091128	96	5	126	370	113	242	64	79.7018	5.45311	119.675	252.155	105.168	273.654	65.3727	60.0164	4.10626	90.1166	189.876	79.1931	206.065	49.2265	1328	10	41668483	41735503	lrrc75bb	protein_coding	leucine rich repeat containing 75Bb				2.32164	0.0131992	0.313814
zgc:77929	ENSDARG00000017337	555	972	792	218	402	2	881	460.776	1060.08	752.242	148.567	374.139	2.2616	899.896	316.033	727.081	515.941	101.898	256.611	1.55117	617.213	1458	11	11332652	11336986	zgc:77929	protein_coding	zgc:77929			extracellular region	-2.4667	0.0132845	0.31544
si:rp71-1c10.10	ENSDARG00000086255	1	0	0	11	39	50	2	0.830227	0	0	7.49649	36.2971	56.5401	2.0429	1.06303	0	0	9.59858	46.4751	72.3944	2.61575	781	12	28962590	28963476	si:rp71-1c10.10	protein_coding	si:rp71-1c10.10	cell communication		connexin complex; membrane; integral component of membrane	3.16999	0.0133023	0.315459
kcnk10b	ENSDARG00000045956	13	1	8	218	5	11	246	10.793	1.09062	7.5984	148.567	4.65347	12.4388	251.276	6.29327	0.635931	4.43055	86.6279	2.7134	7.25295	146.517	1715	17	2727807	2765952	kcnk10b	protein_coding	potassium channel, subfamily K, member 10b	potassium ion transmembrane transport; ion transport; stabilization of membrane potential	potassium channel activity; potassium ion leak channel activity	membrane; integral component of membrane; integral component of plasma membrane	2.76033	0.0133904	0.317145
CABZ01059119.1	ENSDARG00000099804	4	0	6	76	35	63	2	3.32091	0	5.6988	51.7939	32.5743	71.2405	2.0429	2.64193	0	4.53365	41.2044	25.9143	56.675	1.62522	1257	20	48413712	48447840	CABZ01059119.1	protein_coding	serine-rich adhesin for platelets-like			membrane; integral component of membrane	2.95303	0.0134226	0.317504
pde8b	ENSDARG00000063706	8	10	18	37	8	320	100	6.64182	10.9062	17.0964	25.2155	7.44556	361.856	102.145	2.84568	4.67276	7.32494	10.8035	3.19004	155.037	43.7639	2334	21	7642403	7691293	pde8b	protein_coding	phosphodiesterase 8B	regulation of transcription, DNA-templated; signal transduction	3',5'-cyclic-nucleotide phosphodiesterase activity; phosphoric diester hydrolase activity; hydrolase activity; metal ion binding; 3',5'-cyclic-AMP phosphodiesterase activity		2.59993	0.0134785	0.318421
map2	ENSDARG00000055052	1908	2448	1060	919	823	271	1538	1584.07	2669.84	1006.79	626.298	765.962	306.447	1570.99	1802.13	3037.36	1145.38	712.512	871.401	348.631	1787.25	879	9	38883388	38993033	map2	protein_coding	microtubule-associated protein 2	microtubule bundle formation; central nervous system neuron development; microtubule cytoskeleton organization; neuron projection development	tubulin binding; microtubule binding	cytoplasm; cytoskeleton; neuron projection; microtubule	-1.87128	0.0135109	0.318781
phip	ENSDARG00000015970	1070	68	632	2962	1167	585	1285	888.343	74.1623	600.274	2018.6	1086.12	661.519	1312.56	299.913	25.0379	202.658	681.499	366.685	223.335	443.134	2962	23	31276162	31346387	phip	protein_coding	pleckstrin homology domain interacting protein	insulin receptor signaling pathway; regulation of transcription by RNA polymerase II; regulation of cell shape; cytoskeleton organization	protein binding; insulin receptor binding	nucleus	1.84145	0.0135563	0.319448
zgc:63972	ENSDARG00000054288	0	2	3	61	105	3	127	0	2.18124	2.8494	41.5714	97.7229	3.3924	129.724	0	1.39644	1.8242	26.6142	62.5627	2.17183	83.0499	1562	5	33940215	33959868	zgc:63972	protein_coding	zgc:63972	response to metal ion		membrane; integral component of membrane	2.82908	0.0136404	0.320048
si:ch211-153b23.7	ENSDARG00000088612	1	1	0	146	80	1	2	0.830227	1.09062	0	99.4989	74.4556	1.1308	2.0429	0.434446	0.570708	0	52.0664	38.9616	0.591733	1.06902	1911	14	11509638	11529311	si:ch211-153b23.7	protein_coding	si:ch211-153b23.7	positive regulation of transcription by RNA polymerase II; negative regulation of I-kappaB kinase/NF-kappaB signaling	polyubiquitin modification-dependent protein binding		3.08026	0.0136654	0.320048
CU984600.2	ENSDARG00000098204	29	21	6	34	26	833	366	24.0766	22.9031	5.6988	23.171	24.1981	941.957	373.85	1.9232	1.82946	0.455212	1.85086	1.93291	75.2422	29.8626	12519	9	563547	582037	CU984600.2	protein_coding	si:dkeyp-118h9.7				2.58044	0.0137339	0.320048
ddx24	ENSDARG00000104708	70	13	101	615	26	140	408	58.1159	14.1781	95.9298	419.122	24.1981	158.312	416.751	20.7261	5.05638	34.2118	149.473	8.62984	56.4594	148.627	2804	17	53296851	53304886	ddx24	protein_coding	DEAD (Asp-Glu-Ala-Asp) box helicase 24		ATP binding; nucleic acid binding; hydrolase activity; nucleotide binding; helicase activity; RNA binding	nucleolus	2.40983	0.0136366	0.320048
nfkb2	ENSDARG00000038687	1988	568	1444	5589	880	5513	1656	1650.49	619.473	1371.51	3808.9	819.011	6234.11	1691.52	788.388	295.903	655.128	1819.39	391.216	2977.84	807.986	2093.5	13	22717366	22735547	nfkb2	protein_coding	nuclear factor of kappa light polypeptide gene enhancer in B-cells 2 (p49/p100)	regulation of transcription, DNA-templated; signal transduction; negative regulation of transcription by RNA polymerase II; inflammatory response; positive regulation of transcription by RNA polymerase II; I-kappaB kinase/NF-kappaB signaling; response to cytokine; angiogenesis; NIK/NF-kappaB signaling	DNA binding; protein binding; DNA-binding transcription factor activity; chromatin binding; RNA polymerase II regulatory region sequence-specific DNA binding; DNA-binding transcription factor activity, RNA polymerase II-specific	nucleus; cytoplasm; nucleoplasm; cytosol	1.88935	0.0137118	0.320048
gpa33a	ENSDARG00000100223	378	529	110	96	131	87	296	313.826	576.939	104.478	65.4239	121.921	98.3797	302.349	130.679	240.241	43.5053	27.2429	50.7687	40.9659	125.9	2401.5	1	65705	71523	gpa33a	protein_coding	glycoprotein A33 (transmembrane), paralog a			integral component of plasma membrane; membrane; integral component of membrane	-1.96382	0.0137337	0.320048
ednraa	ENSDARG00000011876	8	273	440	420	507	641	398	6.64182	297.74	417.912	286.23	471.862	724.843	406.537	4.62522	207.34	291.025	199.324	328.595	504.766	283.104	1436	1	36612660	36702355	ednraa	protein_coding	endothelin receptor type Aa	G protein-coupled receptor signaling pathway; vasoconstriction; regulation of blood pressure; enteric nervous system development; signal transduction; cartilage development; regulation of proton transport; endothelin receptor signaling pathway	G protein-coupled receptor activity; endothelin receptor activity	integral component of membrane; membrane	2.17136	0.0137537	0.320048
hkdc1	ENSDARG00000038703	3	1	313	6	124	540	1013	2.49068	1.09062	297.287	4.08899	115.406	610.633	1034.73	0.759354	0.332507	90.6364	1.24664	35.1848	186.168	315.466	3280	13	23017498	23031803	hkdc1	protein_coding	hexokinase domain containing 1	glycolytic process; carbohydrate metabolic process; cellular glucose homeostasis; phosphorylation; carbohydrate phosphorylation; glucose 6-phosphate metabolic process	ATP binding; phosphotransferase activity, alcohol group as acceptor; hexokinase activity; glucose binding; transferase activity; nucleotide binding; kinase activity; glucokinase activity; fructokinase activity; mannokinase activity	cytosol	2.64663	0.0137454	0.320048
adamts5	ENSDARG00000100307	6	10	225	346	6	92	124	4.98136	10.9062	213.705	235.799	5.58417	104.034	126.66	1.77021	3.8757	75.9435	83.7948	1.98442	36.97	45.0105	2814	1	691738	714626	adamts5	protein_coding	ADAM metallopeptidase with thrombospondin type 1 motif 5	proteolysis	zinc ion binding; metalloendopeptidase activity; metallopeptidase activity	collagen-containing extracellular matrix	2.56117	0.0136778	0.320048
CABZ01032351.1	ENSDARG00000117286	1	14	0	11	5	161	10	0.830227	15.2687	0	7.49649	4.65347	182.059	10.2145	0.263188	4.84029	0	2.37644	1.47519	57.714	3.23807	3154.5	13	19151268	19155959	CABZ01032351.1	lincRNA	uncharacterized LOC100150811				2.76774	0.013743	0.320048
baiap3	ENSDARG00000079264	186	24	40	361	121	974	216	154.422	26.1749	37.992	246.021	112.614	1101.4	220.633	36.9431	6.26195	9.08899	58.8567	26.9412	263.493	52.783	4180	3	45401472	45539853	baiap3	protein_coding	BAI1-associated protein 3				2.29106	0.013819	0.321168
has2	ENSDARG00000036987	5	327	152	5	18	9	22	4.15113	356.633	144.37	3.4075	16.7525	10.1772	22.4719	0.899682	77.2938	31.2895	0.738512	3.6308	2.20572	4.87037	4614	16	15369634	15387459	has2	protein_coding	hyaluronan synthase 2	hyaluronan biosynthetic process; heart looping; mesodermal cell migration; cell migration involved in gastrulation; embryonic heart tube development; fin regeneration; somitogenesis; atrioventricular valve morphogenesis; blood vessel development; atrioventricular canal development; heart jogging; dorsal convergence; extracellular polysaccharide biosynthetic process; extracellular matrix assembly;…	hyaluronan synthase activity	integral component of plasma membrane; membrane; integral component of membrane	-2.49532	0.0138532	0.321561
zgc:158403	ENSDARG00000062757	2	4	103	54	20	58	97	1.66045	4.36249	97.8294	36.801	18.6139	65.5865	99.0805	0.876692	2.30332	51.6523	19.4303	9.82782	34.6285	52.3129	1894	3	14641962	14688110	zgc:158403	protein_coding	zgc:158403		protein binding		2.54748	0.0139199	0.322706
mpp7a	ENSDARG00000102470	6	52	204	227	136	333	11	4.98136	56.7123	193.759	154.7	126.574	376.557	11.2359	1.1666	13.2816	45.3769	36.2296	29.6427	88.1866	2.63137	4270	12	23175962	23365737	mpp7a	protein_coding	membrane protein, palmitoylated 7a (MAGUK p55 subfamily member 7)		protein binding	membrane; bicellular tight junction; cell junction; adherens junction	2.4149	0.0139464	0.322917
si:ch211-276a23.5	ENSDARG00000089706	5	2	10	217	5	13	90	4.15113	2.18124	9.498	147.885	4.65347	14.7004	91.9304	1.33177	0.69979	3.04716	47.4448	1.49293	4.71621	29.4932	3117	7	15341333	15370042	si:ch211-276a23.5	protein_coding	si:ch211-276a23.5	proteolysis; peptide catabolic process	zinc ion binding; metallopeptidase activity; hydrolase activity; metal ion binding; peptidase activity; peptide binding; aminopeptidase activity; metalloaminopeptidase activity	cytoplasm; plasma membrane	2.75797	0.0140281	0.324004
plppr2b	ENSDARG00000044600	271	3	2	8	13	0	3	224.992	3.27187	1.8996	5.45199	12.099	0	3.06435	240.376	3.49558	2.02949	5.82478	12.9263	0	3.27387	936	6	7795602	7842078	plppr2b	protein_coding	phospholipid phosphatase related 2b	phospholipid metabolic process; phospholipid dephosphorylation	phosphatidate phosphatase activity; phosphatase activity; lipid phosphatase activity	membrane; integral component of membrane; integral component of plasma membrane	-2.75302	0.0140116	0.324004
il15	ENSDARG00000052361	175	6	262	449	1737	366	396	145.29	6.54373	248.848	305.993	1616.62	413.873	404.494	119.188	5.36812	204.141	251.02	1326.18	339.519	331.824	1219	1	53234693	53260082	il15	protein_coding	interleukin 15	immune response; signal transduction	cytokine receptor binding; cytokine activity	extracellular region; extracellular space	2.32542	0.014061	0.324361
tmx2a	ENSDARG00000079122	2	6	1	69	0	72	115	1.66045	6.54373	0.9498	47.0234	0	81.4177	117.467	1.40005	5.51748	0.800843	39.6488	0	68.649	99.0444	1186	14	22113331	22120391	tmx2a	protein_coding	thioredoxin-related transmembrane protein 2a	cell redox homeostasis		cell; membrane; integral component of membrane	2.97662	0.0141148	0.324397
gla	ENSDARG00000036155	142	55	332	46	300	3	140	117.892	59.9842	315.334	31.349	279.208	3.3924	143.003	79.4958	40.4479	212.632	21.1389	188.273	2.28753	96.4281	1483	14	38932441	38946808	gla	protein_coding	galactosidase, alpha	carbohydrate metabolic process; metabolic process; oligosaccharide metabolic process; glycoside catabolic process; glycosylceramide catabolic process	hydrolase activity, hydrolyzing O-glycosyl compounds; catalytic activity; hydrolase activity; hydrolase activity, acting on glycosyl bonds; alpha-galactosidase activity	cytoplasm	-2.16841	0.0141031	0.324397
sema5bb	ENSDARG00000075648	34	5	106	262	3	220	13	28.2277	5.45311	100.679	178.553	2.79208	248.776	13.2788	8.12542	1.56969	28.9807	51.3969	0.803709	71.6109	3.82235	3474	6	4033832	4146073	sema5bb	protein_coding	sema domain, seven thrombospondin repeats (type 1 and type 1-like), transmembrane domain (TM) and short cytoplasmic domain, (semaphorin) 5Bb	axon extension; neuron projection guidance	protein binding; semaphorin receptor binding	membrane; integral component of membrane	2.40602	0.0141061	0.324397
dbh	ENSDARG00000069446	58630	22151	31435	20085	15495	6433	8784	48676.2	24158.4	29857	13687.9	14421.1	7274.44	8972.41	34632.7	17188.5	21242.9	9738.82	10260.5	5175.7	6383.78	1405.5	10	10564261	10607118	dbh	protein_coding	dopamine beta-hydroxylase (dopamine beta-monooxygenase)	oxidation-reduction process; octopamine biosynthetic process; sleep; dopamine catabolic process; norepinephrine biosynthetic process	catalytic activity; copper ion binding; monooxygenase activity; oxidoreductase activity, acting on paired donors, with incorporation or reduction of molecular oxygen, reduced ascorbate as one donor, and incorporation of one atom of oxygen; dopamine beta-monooxygenase activity	membrane; integral component of membrane; cytoplasm; extracellular space; secretory granule membrane	-1.64693	0.0141676	0.325208
si:dkey-103g5.4	ENSDARG00000089200	2	34	21	106	15	170	216	1.66045	37.0812	19.9458	72.2389	13.9604	192.236	220.633	0.316699	7.07251	3.80427	13.7782	2.66268	36.6653	42.0814	5243	15	21882419	21943563	si:dkey-103g5.4	protein_coding	si:dkey-103g5.4			membrane; integral component of membrane	2.58414	0.0142318	0.325893
reps1	ENSDARG00000002877	318	202	524	1260	264	1187	141	264.012	220.306	497.695	858.689	245.703	1342.26	144.024	80.8366	67.4543	152.387	262.918	75.2307	410.98	44.0981	3266	20	39223235	39259880	reps1	protein_coding	RALBP1 associated Eps domain containing 1	receptor-mediated endocytosis	protein binding; calcium ion binding		1.79648	0.0142324	0.325893
snai3	ENSDARG00000031243	109	0	52	3	0	0	1	90.4947	0	49.3896	2.0445	0	0	1.02145	64.9639	0	35.4556	1.46769	0	0	0.733273	1393	7	55112922	55120300	snai3	protein_coding	snail family zinc finger 3	regulation of transcription, DNA-templated	nucleic acid binding; DNA-binding transcription factor activity; DNA binding	nucleus	-3.06456	0.0143449	0.325994
si:ch73-182a11.2	ENSDARG00000076996	48	4	13	205	40	187	13	39.8509	4.36249	12.3474	139.707	37.2278	211.46	13.2788	8.56088	0.937162	2.6525	30.0123	7.99738	45.4264	2.8526	4655	2	6150855	6182098	si:ch73-182a11.2	protein_coding	si:ch73-182a11.2	intracellular protein transport; protein import into nucleus	Ran GTPase binding	nucleus; cytoplasm	2.47105	0.0143892	0.325994
mavs	ENSDARG00000069733	3	10	58	6	267	468	30	2.49068	10.9062	55.0884	4.08899	248.495	529.215	30.6435	1.01702	4.45334	22.4942	1.66966	101.468	216.094	12.5126	2449	13	15182149	15213869	mavs	protein_coding	mitochondrial antiviral signaling protein	defense response to virus; regulation of transcription, DNA-templated; response to virus; response to bacterium; cytoplasmic pattern recognition receptor signaling pathway in response to virus	protein heterodimerization activity	mitochondrion	2.54751	0.0142744	0.325994
pdzd2	ENSDARG00000059801	63	7	32	210	23	404	27	52.3043	7.63435	30.3936	143.115	21.406	456.844	27.5791	10.5612	1.54152	6.13702	28.8975	4.32226	92.2451	5.56873	4952.5	5	40931658	41049690	pdzd2	protein_coding	PDZ domain containing 2		protein binding		2.37144	0.0142964	0.325994
si:ch211-225h24.2	ENSDARG00000104936	184	1	23	699	28	266	452	152.762	1.09062	21.8454	476.368	26.0594	300.793	461.695	262.027	1.87071	37.4707	817.098	44.6989	515.94	791.929	583	23	35402697	35469859	si:ch211-225h24.2	protein_coding	si:ch211-225h24.2	spermatogenesis			2.61229	0.0142642	0.325994
p4htm	ENSDARG00000075209	1405	337	245	494	21	5	206	1166.47	367.54	232.701	336.661	19.5446	5.65401	210.418	241.43	76.0715	48.1633	69.6803	4.04524	1.17024	43.5514	4831.5	6	40730869	40744726	p4htm	protein_coding	prolyl 4-hydroxylase, transmembrane (endoplasmic reticulum)	oxidation-reduction process; peptidyl-proline hydroxylation to 4-hydroxy-L-proline; glomerular basement membrane development; pronephric glomerulus development	calcium ion binding; oxidoreductase activity; iron ion binding; oxidoreductase activity, acting on paired donors, with incorporation or reduction of molecular oxygen; L-ascorbic acid binding; procollagen-proline 4-dioxygenase activity	membrane; integral component of membrane; endoplasmic reticulum	-2.405	0.0143464	0.325994
si:dkey-256h2.1	ENSDARG00000021849	1	72	154	204	222	448	13	0.830227	78.5248	146.269	139.026	206.614	506.599	13.2788	0.213125	20.1578	37.5482	35.6888	53.0392	130.047	3.40876	3895.5	16	47359754	47381652	si:dkey-256h2.1	protein_coding	si:dkey-256h2.1	oxidation-reduction process	oxidoreductase activity, acting on paired donors, with incorporation or reduction of molecular oxygen, reduced ascorbate as one donor, and incorporation of one atom of oxygen; catalytic activity		2.53457	0.0144242	0.325994
lrrc39	ENSDARG00000071465	169	14	609	578	491	260	210	140.308	15.2687	578.428	393.906	456.971	294.008	214.504	99.9703	10.879	412.133	280.66	325.594	209.482	152.835	1403.5	22	16308450	16312217	lrrc39	protein_coding	leucine rich repeat containing 39	sarcomere organization; heart contraction; cardiac muscle tissue morphogenesis	protein binding	cytoplasm; M band	2.07268	0.0144249	0.325994
mdh1b	ENSDARG00000018008	0	1	0	15	173	4	7	0	1.09062	0	10.2225	161.01	4.5232	7.15014	0	1.24146	0	11.6363	183.279	5.14878	8.13903	878.5	1	6218632	6225285	mdh1b	protein_coding	malate dehydrogenase 1B, NAD (soluble)	carbohydrate metabolic process; oxidation-reduction process; malate metabolic process	catalytic activity; malate dehydrogenase activity; oxidoreductase activity, acting on the CH-OH group of donors, NAD or NADP as acceptor		3.0651	0.0144295	0.325994
bco2b	ENSDARG00000041715	3	183	0	0	6	1	8	2.49068	199.584	0	0	5.58417	1.1308	8.17159	1.21497	97.358	0	0	2.72398	0.55161	3.98614	2050	15	21673454	21678634	bco2b	protein_coding	beta-carotene oxygenase 2b	oxidation-reduction process; carotene catabolic process	oxidoreductase activity, acting on single donors with incorporation of molecular oxygen, incorporation of two atoms of oxygen; metal ion binding; beta-carotene 15,15'-monooxygenase activity; retinal isomerase activity; carotenoid dioxygenase activity	mitochondrion	-2.83165	0.0143604	0.325994
zc3h7ba	ENSDARG00000098540	126	117	75	2186	271	193	303	104.609	127.603	71.235	1489.76	252.218	218.245	309.499	25.8038	31.4758	17.5715	367.478	62.2147	53.8344	76.3441	4054	3	4458390	4501026	zc3h7ba	protein_coding	zinc finger CCCH-type containing 7Ba		metal ion binding; protein binding; miRNA binding		2.03459	0.0144037	0.325994
cacna1da	ENSDARG00000102773	12	18	107	311	166	49	140	9.96272	19.6312	101.629	211.946	154.495	55.4093	143.003	1.54162	3.03771	15.7259	32.7963	23.9064	8.57397	22.1281	6462.5	11	36793473	36963988	cacna1da	protein_coding	calcium channel, voltage-dependent, L type, alpha 1D subunit, a	ion transport; transmembrane transport; calcium ion transmembrane transport; regulation of ion transmembrane transport; calcium ion transport; calcium ion import; synapse organization; neuromuscular process controlling balance; detection of mechanical stimulus involved in sensory perception of sound; detection of mechanical stimulus involved in sensory perception	voltage-gated calcium channel activity; ion channel activity; voltage-gated ion channel activity; calcium channel activity; high voltage-gated calcium channel activity	membrane; voltage-gated calcium channel complex; integral component of membrane; basal plasma membrane; ribbon synapse	2.2402	0.0144689	0.326488
CABZ01077217.1	ENSDARG00000079145	794	448	238	312	118	34	358	659.2	488.599	226.052	212.628	109.822	38.4472	365.679	211.181	156.527	72.4179	68.1172	35.1824	12.3169	117.148	3121.5	22	8313513	8326972	CABZ01077217.1	protein_coding	uncharacterized LOC100007503				-2.06698	0.0145531	0.32799
tmem223	ENSDARG00000069494	32	25	542	167	314	150	200	26.5673	27.2656	514.792	113.81	292.238	169.62	204.29	32.6379	33.4958	632.422	139.816	359.015	208.379	250.97	814	21	25620209	25625183	tmem223	protein_coding	transmembrane protein 223	nervous system development		membrane; integral component of membrane	1.9113	0.0146241	0.329192
zgc:112148	ENSDARG00000001804	0	12	144	5	75	150	360	0	13.0875	136.771	3.4075	69.8021	169.62	367.722	0	7.77627	81.2663	2.02466	41.4748	100.784	218.492	1683	3	56861059	56871984	zgc:112148	protein_coding	zgc:112148	vesicle-mediated transport; protein secretion		integral component of membrane; membrane; integral component of Golgi membrane	2.46134	0.0146727	0.329887
selenbp1	ENSDARG00000024717	1993	1013	1833	792	856	236	583	1654.64	1104.8	1740.98	539.747	796.675	266.869	595.505	906.653	605.37	953.963	295.752	436.534	146.23	326.304	1825	16	38138246	38157299	selenbp1	protein_coding	selenium binding protein 1		protein binding; selenium binding		-1.67707	0.0146972	0.330041
pvalb8	ENSDARG00000037790	0	2	255	0	68	148	2642	0	2.18124	242.199	0	63.2872	167.359	2698.67	0	2.59672	288.332	0	75.3419	199.236	3212.7	840	3	61154219	61162750	pvalb8	protein_coding	parvalbumin 8		calcium ion binding; metal ion binding	cytoplasm; nucleus	2.6929	0.0147176	0.330099
si:ch211-284e13.14	ENSDARG00000097952	3	5	7	114	8	56	3	2.49068	5.45311	6.6486	77.6909	7.44556	63.3249	3.06435	1.87551	4.10626	5.00648	58.5022	5.60659	47.6844	2.30749	1328	5	38104901	38107741	si:ch211-284e13.14	protein_coding	si:ch211-284e13.14	protein ubiquitination; ubiquitin-dependent protein catabolic process; protein polyubiquitination; positive regulation of proteasomal ubiquitin-dependent protein catabolic process	ubiquitin-protein transferase activity; transferase activity; metal ion binding; ubiquitin protein ligase activity; ubiquitin conjugating enzyme binding	cytoplasm; ubiquitin ligase complex	2.68769	0.0148049	0.331571
slc50a1	ENSDARG00000015158	144	49	197	32	62	4	16	119.553	53.4405	187.111	21.808	57.7031	4.5232	16.3432	93.6933	41.8813	146.638	17.0909	45.2218	3.54483	12.8081	1276	16	23303859	23314878	slc50a1	protein_coding	solute carrier family 50 member 1	carbohydrate transmembrane transport; carbohydrate transport	sugar transmembrane transporter activity	integral component of membrane; membrane; plasma membrane; Golgi membrane; Golgi apparatus	-2.35087	0.0148257	0.331571
EGFLAM	ENSDARG00000099008	199	15	5	15	9	0	19	165.215	16.3593	4.749	10.2225	8.37625	0	19.4075	57.4861	5.69218	1.6524	3.55688	2.91449	0	6.75279	2874	5	7919878	7969760	EGFLAM	protein_coding	EGF like, fibronectin type III and laminin G domains	animal organ morphogenesis; tissue development; motor neuron axon guidance; dendrite development	protein binding; calcium ion binding	basement membrane	-2.66589	0.0148366	0.331571
prkchb	ENSDARG00000043243	1	5	9	2	18	236	10	0.830227	5.45311	8.5482	1.363	16.7525	266.869	10.2145	0.151349	0.994095	1.55833	0.248473	3.05396	48.6499	1.86209	5485.5	20	20360337	20410127	prkchb	protein_coding	protein kinase C, eta, b	protein phosphorylation; intracellular signal transduction; phosphorylation; peptidyl-serine phosphorylation	ATP binding; protein serine/threonine kinase activity; protein kinase activity; protein kinase C activity; transferase activity; metal ion binding; nucleotide binding; kinase activity		2.60413	0.0148804	0.33215
prrx1b	ENSDARG00000042027	448	120	295	68	307	8	11	371.942	130.875	280.191	46.3419	285.723	9.04641	11.2359	200.562	70.5714	151.087	24.9889	154.07	4.87808	6.05874	1854.5	20	34511678	34521041	prrx1b	protein_coding	paired related homeobox 1b	regulation of transcription, DNA-templated; multicellular organism development; cranial skeletal system development; positive regulation of gene expression	DNA binding; sequence-specific DNA binding	nucleus	-2.43882	0.0149705	0.333762
si:ch73-109d9.4	ENSDARG00000089345	1	1	1	2	3	122	25	0.830227	1.09062	0.9498	1.363	2.79208	137.958	25.5362	1.22092	1.60386	1.39676	2.00441	4.10601	202.879	37.5533	680	1	44053641	44062209	si:ch73-109d9.4	protein_coding	si:ch73-109d9.4				2.91267	0.0149908	0.333815
cobl	ENSDARG00000091006	28	14	53	136	213	93	219	23.2464	15.2687	50.3394	92.6839	198.238	105.164	223.697	3.25078	2.13519	7.03949	12.961	27.7217	14.7063	31.282	7151	16	8529772	8663552	cobl	protein_coding	cordon-bleu WH2 repeat protein		actin monomer binding; actin binding		2.07182	0.0151771	0.336179
ctss2.1	ENSDARG00000074656	0	8	1	319	8	4	407	0	8.72498	0.9498	217.398	7.44556	4.5232	415.73	0	8.59604	0.935763	214.185	7.33552	4.45636	409.586	1015	16	29509133	29513434	ctss2.1	protein_coding	cathepsin S, ortholog2, tandem duplicate 1	proteolysis; proteolysis involved in cellular protein catabolic process	cysteine-type peptidase activity; hydrolase activity; peptidase activity; cysteine-type endopeptidase activity	extracellular space; lysosome	2.91969	0.0151501	0.336179
idi1	ENSDARG00000019976	199	21	269	475	508	1530	146	165.215	22.9031	255.496	323.712	472.793	1730.13	149.132	50.4628	6.99544	78.0379	98.8736	144.408	528.444	45.5503	3274	24	3469373	3477103	idi1	protein_coding	isopentenyl-diphosphate delta isomerase 1	isoprenoid biosynthetic process; isopentenyl diphosphate biosynthetic process	hydrolase activity; isopentenyl-diphosphate delta-isomerase activity		2.30931	0.0151873	0.336179
lpar1	ENSDARG00000099840	196	4	126	709	76	360	605	162.724	4.36249	119.675	483.183	70.7328	407.088	617.977	98.0859	2.62959	72.1367	291.249	42.6358	245.382	372.499	1659	10	13000370	13064110	lpar1	protein_coding	lysophosphatidic acid receptor 1	G protein-coupled receptor signaling pathway; signal transduction; angiogenesis; primitive hemopoiesis; cartilage development; lymphangiogenesis; hemangioblast cell differentiation	G protein-coupled receptor activity; lysophosphatidic acid receptor activity	integral component of membrane; membrane	2.42597	0.0151717	0.336179
vwa3a	ENSDARG00000087210	4	158	3	1	1	4	3	3.32091	172.318	2.8494	0.681499	0.930695	4.5232	3.06435	1.76926	91.8052	1.51806	0.363079	0.495842	2.40981	1.63258	1877	3	58354852	58372651	vwa3a	protein_coding	von Willebrand factor A domain containing 3A				-2.73112	0.0151634	0.336179
tnfsf10	ENSDARG00000057241	2	2	7	315	191	2	9	1.66045	2.18124	6.6486	214.672	177.763	2.2616	9.19304	0.893919	1.17429	3.57933	115.571	95.7	1.21755	4.94915	1857.5	24	26932472	26937526	tnfsf10	protein_coding	TNF superfamily member 10	immune response; signal transduction; positive regulation of I-kappaB kinase/NF-kappaB signaling; positive regulation of extrinsic apoptotic signaling pathway	protein binding; tumor necrosis factor receptor binding; metal ion binding; cytokine activity	membrane; extracellular space	2.79388	0.0152299	0.336527
si:dkey-170l10.1	ENSDARG00000036781	26	3	206	240	157	294	5	21.5859	3.27187	195.659	163.56	146.119	332.456	5.10724	25.0562	3.79787	227.114	189.855	169.61	385.903	5.92832	861.5	17	31606635	31611692	si:dkey-170l10.1	protein_coding	si:dkey-170l10.1	spindle assembly; centrosome cycle; microtubule organizing center organization		HAUS complex	2.56097	0.0152793	0.336527
gbp2	ENSDARG00000038669	267	7	133	42	174	0	157	221.671	7.63435	126.323	28.623	161.941	0	160.367	124.569	4.29017	70.9881	16.0848	91.0036	0	90.1194	1779.5	2	42005217	42017282	gbp2	protein_coding	guanylate binding protein 2		GTP binding; GTPase activity; nucleotide binding	membrane	-2.27973	0.0153115	0.336527
akip1	ENSDARG00000069037	130	146	166	44	102	5	261	107.93	159.231	157.667	29.986	94.9309	5.65401	266.598	120.189	177.317	175.575	33.3919	105.714	6.29622	296.88	898	18	16950724	16953978	akip1	protein_coding	A kinase (PRKA) interacting protein 1	regulation of NIK/NF-kappaB signaling		nucleoplasm	-2.25643	0.0152977	0.336527
tmed1a	ENSDARG00000031325	4	611	21	2	95	3	10	3.32091	666.37	19.9458	1.363	88.416	3.3924	10.2145	0.843298	169.215	5.06496	0.346114	22.452	0.861453	2.59383	3938	3	47222096	47235997	tmed1a	protein_coding	transmembrane p24 trafficking protein 1a	intracellular protein transport; Golgi organization; endoplasmic reticulum to Golgi vesicle-mediated transport		membrane; integral component of membrane; endoplasmic reticulum; Golgi apparatus; endoplasmic reticulum-Golgi intermediate compartment; COPII-coated ER to Golgi transport vesicle	-2.60166	0.015284	0.336527
zgc:103559	ENSDARG00000038293	118	2	4	0	0	0	1	97.9668	2.18124	3.7992	0	0	0	1.02145	64.1144	1.42752	2.48639	0	0	0	0.668487	1528	6	27126620	27139396	zgc:103559	protein_coding	zgc:103559	allantoin catabolic process; purine nucleobase catabolic process	zinc ion binding; hydrolase activity; hydrolase activity, acting on carbon-nitrogen (but not peptide) bonds, in cyclic amides; hydrolase activity, acting on carbon-nitrogen (but not peptide) bonds; allantoinase activity; cobalt ion binding	cytoplasm	-3.11188	0.0152877	0.336527
si:dkeyp-51f12.2	ENSDARG00000095606	87	1	51	149	311	462	1263	72.2297	1.09062	48.4398	101.543	289.446	522.43	1290.09	64.2613	0.970304	43.0959	90.3411	257.514	464.795	1147.77	1124	20	7180298	7192454	si:dkeyp-51f12.2	protein_coding	si:dkeyp-51f12.2			membrane; integral component of membrane	2.54516	0.0153712	0.336769
pnpla7b	ENSDARG00000040002	201	513	138	155	10	15	17	166.876	559.489	131.072	105.632	9.30695	16.962	17.3646	28.7172	96.281	22.5559	18.178	1.60161	2.91895	2.98823	5811	5	25044311	25072607	pnpla7b	protein_coding	patatin-like phospholipase domain containing 7b	lipid metabolic process; lipid catabolic process	hydrolase activity; lysophospholipase activity	endoplasmic reticulum; membrane; integral component of membrane	-2.30346	0.0154035	0.336769
il21r.1	ENSDARG00000069961	32	2	1	415	5	7	314	26.5673	2.18124	0.9498	282.822	4.65347	7.91561	320.735	11.0789	0.90961	0.39608	117.941	1.94056	3.30092	133.751	2398	3	45343782	45361573	il21r.1	protein_coding	interleukin 21 receptor, tandem duplicate 1		protein binding	membrane; integral component of membrane	2.68308	0.0153802	0.336769
BX548062.1	ENSDARG00000106248	1942	289	175	461	108	96	105	1612.3	315.19	166.215	314.171	100.515	108.557	107.252	222.509	43.4985	22.9389	43.3579	13.8718	14.9816	14.8016	7246	17	40211155	40397752	BX548062.1	protein_coding	leucine rich repeat and fibronectin type III domain containing 2		protein binding	membrane; integral component of membrane	-1.75451	0.0154857	0.336769
dhx32a	ENSDARG00000077461	480	1061	103	247	160	7	189	398.509	1157.15	97.8294	168.33	148.911	7.91561	193.054	158.579	460.466	38.9293	66.9838	59.2563	3.14986	76.8221	2513	12	45150709	45189108	dhx32a	protein_coding	DEAH (Asp-Glu-Ala-His) box polypeptide 32a		helicase activity; hydrolase activity; ATP binding; nucleotide binding; RNA binding		-2.33205	0.0154376	0.336769
slc8a4a	ENSDARG00000055154	304	599	131	148	247	32	118	252.389	653.283	124.424	100.862	229.882	36.1856	120.531	68.8929	178.322	33.9631	27.5316	62.7492	9.87734	32.9005	3663.5	21	27047333	27185915	slc8a4a	protein_coding	solute carrier family 8 member 4a	transmembrane transport; calcium ion transport; cell communication; sodium ion transmembrane transport; heart contraction; heart looping; determination of left/right symmetry; skeletal muscle tissue development; fluid transport; regulation of cytosolic calcium ion concentration	calcium:sodium antiporter activity	integral component of membrane; membrane; cell	-2.08386	0.0154639	0.336769
ncapg	ENSDARG00000070109	724	6	420	1989	621	1190	793	601.084	6.54373	398.916	1355.5	577.961	1345.65	810.009	186.73	2.03285	123.925	421.094	179.547	418.035	251.634	3219	1	23559478	23573230	ncapg	protein_coding	non-SMC condensin I complex, subunit G	mitotic chromosome condensation; mitotic sister chromatid segregation	protein binding	condensin complex; cytoplasm; condensed chromosome	2.3323	0.0155034	0.336769
FP236542.1	ENSDARG00000116988	64	5	3	350	4	87	6	53.1345	5.45311	2.8494	238.525	3.72278	98.3797	6.12869	10.1141	1.038	0.542381	45.403	0.708628	18.7265	1.16659	5253.5	10	42873163	42882215	FP236542.1	protein_coding	alpha-2B adrenergic receptor-like	G protein-coupled receptor signaling pathway; signal transduction; adrenergic receptor signaling pathway	G protein-coupled receptor activity; adrenergic receptor activity	integral component of membrane; membrane; plasma membrane	2.35132	0.015481	0.336769
ipo11	ENSDARG00000054224	485	20	339	1301	369	385	396	402.66	21.8124	321.982	886.63	343.426	435.358	404.494	80.2911	4.34944	64.2038	176.796	68.4798	86.8112	80.6568	5015	8	32028367	32354721	ipo11	protein_coding	importin 11	intracellular protein transport; protein import into nucleus	Ran GTPase binding	nucleus; cytosol; nuclear envelope	2.01842	0.015423	0.336769
gabrr2b	ENSDARG00000014057	0	336	4	0	5	7	10	0	366.449	3.7992	0	4.65347	7.91561	10.2145	0	231.271	2.39773	0	2.93687	4.99565	6.44651	1584.5	20	1158393	1176631	gabrr2b	protein_coding	gamma-aminobutyric acid (GABA) A receptor, rho 2b	ion transport; ion transmembrane transport; signal transduction; chemical synaptic transmission; regulation of membrane potential; nervous system process	ion channel activity; transmembrane signaling receptor activity; extracellular ligand-gated ion channel activity; GABA-A receptor activity	integral component of membrane; membrane; integral component of plasma membrane; plasma membrane; neuron projection; synapse	-2.67969	0.0154299	0.336769
atp13a2	ENSDARG00000061890	212	2	298	1	8	3	20	176.008	2.18124	283.04	0.681499	7.44556	3.3924	20.429	65.3334	0.809667	105.063	0.252969	2.76376	1.25924	7.58314	2694	23	24511417	24542952	atp13a2	protein_coding	ATPase cation transporting 13A2	cation transport; chordate embryonic development; locomotory behavior; cellular calcium ion homeostasis	nucleotide binding; ATPase activity; hydrolase activity; metal ion binding; ATP binding	integral component of membrane; membrane; cell	-2.70599	0.0155797	0.337849
slc6a4b	ENSDARG00000057017	57	2	72	0	293	0	301	47.3229	2.18124	68.3856	0	272.694	0	307.456	25.5523	1.17778	36.9253	0	147.243	0	166.013	1852	5	19969794	19988772	slc6a4b	protein_coding	solute carrier family 6 member 4b	transmembrane transport; serotonin uptake	neurotransmitter:sodium symporter activity; symporter activity; serotonin binding; serotonin:sodium symporter activity	integral component of membrane; membrane; neuron projection; plasma membrane; presynapse	-2.48441	0.0155894	0.337849
dock6	ENSDARG00000035706	67	103	112	417	79	429	79	55.6252	112.334	106.378	284.185	73.5249	485.114	80.6945	14.1145	28.504	26.9925	72.1099	18.6564	123.094	20.4756	3941	3	55218597	55328548	dock6	protein_coding	dedicator of cytokinesis 6	small GTPase mediated signal transduction	guanyl-nucleotide exchange factor activity		1.87279	0.0156535	0.338844
raph1b	ENSDARG00000061732	126	19	145	289	254	542	355	104.609	20.7218	137.721	196.953	236.396	612.894	362.614	25.6017	5.07142	33.7056	48.202	57.8552	149.999	88.7456	4086	1	29664336	29743640	raph1b	protein_coding	Ras association (RalGDS/AF-6) and pleckstrin homology domains 1b	signal transduction		cytosol; plasma membrane	2.16829	0.0157644	0.340125
SBNO2	ENSDARG00000016188	1001	990	2525	3318	2463	5530	5124	831.057	1079.72	2398.24	2261.21	2292.3	6253.33	5233.9	115.297	149.794	332.72	313.709	318.022	867.554	726.124	7208	22	17691381	17781213	SBNO2	protein_coding	strawberry notch homolog 2	regulation of transcription, DNA-templated; regulation of inflammatory response	histone binding; chromatin DNA binding	nucleus	1.7634	0.0157822	0.340125
LO017829.1	ENSDARG00000053520	261	238	75	100	129	3	140	216.689	259.568	71.235	68.1499	120.06	3.3924	143.003	173.629	207.987	57.0793	54.6073	96.2016	2.71827	114.586	1248	12	48542998	48552716	LO017829.1	protein_coding	testis expressed 47				-2.30329	0.0157858	0.340125
MPRIP	ENSDARG00000105209	127	13	439	379	240	319	426	105.439	14.1781	416.962	258.288	223.367	360.726	435.137	44.6585	6.00512	176.604	109.398	94.6068	152.785	184.302	2361	24	39227519	39335218	MPRIP	protein_coding	myosin phosphatase Rho interacting protein				2.10704	0.0157551	0.340125
fmn2a	ENSDARG00000023318	319	39	20	33	19	8	16	264.842	42.5343	18.996	22.4895	17.6832	9.04641	16.3432	47.0371	7.55426	3.37377	3.99422	3.14061	1.60668	2.90262	5630.5	17	19753559	19828505	fmn2a	protein_coding	formin 2a	actin nucleation; chemical synaptic transmission; G protein-coupled receptor signaling pathway, coupled to cyclic nucleotide second messenger; G protein-coupled serotonin receptor signaling pathway; adenylate cyclase-inhibiting G protein-coupled acetylcholine receptor signaling pathway	microtubule binding; G protein-coupled receptor activity; G protein-coupled serotonin receptor activity; neurotransmitter receptor activity; G protein-coupled acetylcholine receptor activity	actin filament; integral component of plasma membrane; dendrite	-2.28251	0.0158605	0.34031
SFMBT1	ENSDARG00000109830	116	6	17	366	179	96	106	96.3063	6.54373	16.1466	249.429	166.594	108.557	108.274	13.7639	0.93522	2.30765	35.6479	23.8094	15.5148	15.4743	6997	11	18283948	18323059	SFMBT1	protein_coding	Scm like with four mbt domains 1	regulation of transcription, DNA-templated; negative regulation of nucleic acid-templated transcription	protein binding; transcription corepressor activity; histone binding	nucleus	2.1844	0.0158858	0.34031
h6pd	ENSDARG00000060153	193	15	124	480	209	551	151	160.234	16.3593	117.775	327.12	194.515	623.071	154.239	46.2102	4.7179	33.9654	94.3387	56.0967	179.689	44.4813	3467.5	6	45918981	45929465	h6pd	protein_coding	hexose-6-phosphate dehydrogenase (glucose 1-dehydrogenase)	carbohydrate metabolic process; oxidation-reduction process; glucose metabolic process; pentose-phosphate shunt	NADP binding; 6-phosphogluconolactonase activity; glucose-6-phosphate dehydrogenase activity; oxidoreductase activity, acting on CH-OH group of donors		2.18982	0.0158361	0.34031
wdcp	ENSDARG00000016528	3	2	82	237	261	4	87	2.49068	2.18124	77.8836	161.515	242.911	4.5232	88.8661	0.886048	0.775967	27.7067	57.4583	86.4145	1.60911	31.6137	2811	20	44498056	44508391	wdcp	protein_coding	WD repeat and coiled coil containing				2.49013	0.0158692	0.34031
CABZ01114053.1	ENSDARG00000116725	0	0	95	38	5	79	26	0	0	90.231	25.897	4.65347	89.3333	26.5577	0	0	108.061	31.0143	5.57302	106.986	31.8056	835	25	172331	173165	CABZ01114053.1	protein_coding				membrane; integral component of membrane	2.74363	0.0158532	0.34031
FO704721.1	ENSDARG00000113009	13	47	68	170	152	172	83	10.793	51.2592	64.5864	115.855	141.466	194.498	84.7803	33.3116	158.208	199.341	357.577	436.622	600.302	261.667	324	11	44135351	44138271	FO704721.1	protein_coding					2.12469	0.0159044	0.340318
ccdc13	ENSDARG00000063451	1	5	0	120	14	13	54	0.830227	5.45311	0	81.7799	13.0297	14.7004	55.1582	0.524796	3.44697	0	51.694	8.23624	9.2923	34.8661	1582	2	2181709	2207243	ccdc13	protein_coding	coiled-coil domain containing 13	cytoplasmic microtubule organization; non-motile cilium assembly		centriolar satellite	2.87967	0.0160628	0.343312
sncaip	ENSDARG00000100198	28	3	117	306	36	79	5	23.2464	3.27187	111.127	208.539	33.505	89.3333	5.10724	9.51939	1.33983	45.5064	85.3967	13.7203	36.582	2.09142	2442	8	104114	121282	sncaip	protein_coding	synuclein, alpha interacting protein		protein binding		2.4035	0.016109	0.343905
cpt1aa	ENSDARG00000059770	1647	776	1834	506	1044	228	587	1367.38	846.323	1741.93	344.839	971.645	257.823	599.59	558.23	345.508	711.138	140.779	396.671	105.255	244.781	2449.5	7	48805534	48830121	cpt1aa	protein_coding	carnitine palmitoyltransferase 1Aa (liver)	lymph vessel development; lymphangiogenesis; carnitine metabolic process; regulation of fatty acid beta-oxidation	transferase activity, transferring acyl groups; transferase activity; carnitine O-palmitoyltransferase activity	membrane; integral component of membrane; mitochondrion	-1.68214	0.0161882	0.344188
itm2bb	ENSDARG00000041505	637	310	1063	395	276	12	381	528.855	338.093	1009.64	269.192	256.872	13.5696	389.172	508.514	325.089	970.805	258.839	246.992	13.0477	374.204	1040	9	25330905	25346583	itm2bb	protein_coding	integral membrane protein 2Bb	negative regulation of amyloid precursor protein biosynthetic process	amyloid-beta binding	membrane; integral component of membrane; plasma membrane; Golgi apparatus	-2.07309	0.0161962	0.344188
slc7a7	ENSDARG00000055226	26	4	3330	296	43	604	7685	21.5859	4.36249	3162.83	201.724	40.0199	683.004	7849.83	9.0129	1.8215	1320.6	84.227	16.7098	285.179	3277.59	2395	7	19562045	19587542	slc7a7	protein_coding	solute carrier family 7 member 7	transmembrane transport; L-alpha-amino acid transmembrane transport; microglia development	transmembrane transporter activity; L-amino acid transmembrane transporter activity	membrane; integral component of membrane	2.58397	0.0161769	0.344188
nmnat3	ENSDARG00000077034	157	105	110	22	153	2	5	130.346	114.515	104.478	14.993	142.396	2.2616	5.10724	173.794	152.687	139.304	19.9906	189.862	3.01547	6.80966	750	2	39062754	39090286	nmnat3	protein_coding	nicotinamide nucleotide adenylyltransferase 3	biosynthetic process; NAD biosynthetic process; pyridine nucleotide biosynthetic process	catalytic activity; nucleotidyltransferase activity; transferase activity; ATP binding; nucleotide binding; nicotinamide-nucleotide adenylyltransferase activity; nicotinate-nucleotide adenylyltransferase activity	nucleus; mitochondrion	-2.58096	0.0161693	0.344188
nxph1	ENSDARG00000033447	3098	3908	3593	1191	614	1079	893	2572.04	4262.15	3412.63	811.665	571.446	1220.13	912.154	963.673	1596.91	1278.62	304.108	214.105	457.15	341.759	2669	19	37848830	37928041	nxph1	protein_coding	neurexophilin 1		signaling receptor binding		-1.63949	0.0162424	0.344272
atad5a	ENSDARG00000070568	91	279	323	1140	334	698	1002	75.5507	304.284	306.785	776.909	310.852	789.299	1023.49	32.8338	132.24	133.327	337.64	135.094	343.024	444.803	2301	3	26244353	26266464	atad5a	protein_coding	ATPase family AAA domain containing 5a		ATP binding; DNA binding	nucleus	1.97775	0.0162597	0.344272
olah	ENSDARG00000058502	694	998	418	134	553	202	90	576.178	1088.44	397.016	91.3209	514.674	228.422	91.9304	459.655	868.321	316.726	72.8527	410.59	182.227	73.339	1253.5	19	10649424	10656796	olah	protein_coding	oleoyl-ACP hydrolase	biosynthetic process; lipid biosynthetic process	hydrolase activity, acting on ester bonds		-2.0273	0.016267	0.344272
gpr19	ENSDARG00000102226	2142	928	522	1021	642	140	586	1778.35	1012.1	495.796	695.811	597.506	158.312	598.569	957.645	545.017	266.987	374.696	321.759	85.2516	322.331	1857	4	128697	133492	gpr19	protein_coding	G protein-coupled receptor 19	G protein-coupled receptor signaling pathway	G protein-coupled receptor activity	integral component of membrane; membrane	-1.71949	0.0162741	0.344272
sall4	ENSDARG00000044485	83	19	242	198	174	749	294	68.9088	20.7218	229.852	134.937	161.941	846.97	300.306	7.93241	2.38538	26.4593	15.5332	18.6417	97.4986	34.5696	8687	23	38940700	38952596	sall4	protein_coding	spalt-like transcription factor 4	regulation of transcription, DNA-templated; embryonic pectoral fin morphogenesis; positive regulation of fibroblast growth factor receptor signaling pathway	nucleic acid binding; chromatin binding	nucleus	2.20473	0.0163227	0.344907
nek4	ENSDARG00000040152	998	41	426	347	154	2	391	828.567	44.7155	404.615	236.48	143.327	2.2616	399.387	185.465	10.0091	90.5685	52.9335	32.0821	0.506234	89.3982	4467.5	11	3991911	4024087	nek4	protein_coding	NIMA-related kinase 4	protein phosphorylation; signal transduction by protein phosphorylation; activation of protein kinase activity	ATP binding; protein kinase activity; protein serine/threonine kinase activity	cytoplasm	-2.0699	0.0163974	0.345702
lzts2a	ENSDARG00000074597	235	7	156	1658	98	28	211	195.103	7.63435	148.169	1129.93	91.2081	31.6624	215.526	78.4808	3.07094	59.6013	454.515	36.6887	12.7363	86.6958	2486	13	18801094	18863680	lzts2a	protein_coding	leucine zipper, putative tumor suppressor 2a	cell division; positive regulation of BMP signaling pathway; cell migration involved in gastrulation; dorsal/ventral pattern formation; convergent extension; negative regulation of canonical Wnt signaling pathway; cell cycle; Wnt signaling pathway; microtubule severing; mitotic cytokinesis; negative regulation of Wnt signaling pathway; nuclear export; spindle midzone assembly	beta-catenin binding	cytoplasm; cytoskeleton; microtubule; microtubule organizing center; centrosome; midbody	1.9376	0.0163972	0.345702
si:dkey-7i4.16	ENSDARG00000097657	2	7	56	69	124	166	1	1.66045	7.63435	53.1888	47.0234	115.406	187.713	1.02145	2.24689	10.3307	71.974	63.6312	156.165	254.009	1.3822	739	15	758188	762319	si:dkey-7i4.16	protein_coding	si:dkey-7i4.16		nucleic acid binding	nucleus	2.69095	0.0164933	0.347329
BX957278.1	ENSDARG00000010940	0	0	2	0	2	201	9	0	0	1.8996	0	1.86139	227.291	9.19304	0	0	1.28699	0	1.2611	153.991	6.22835	1476	7	19817306	19825746	BX957278.1	protein_coding			zinc ion binding; metal ion binding; protein binding		2.98221	0.0165499	0.348128
rad51b	ENSDARG00000037046	183	313	94	129	2	1	7	151.932	341.365	89.2812	87.9134	1.86139	1.1308	7.15014	71.2959	160.19	41.8964	41.2545	0.873482	0.530643	3.3553	2131	20	9474841	9568005	rad51b	protein_coding	RAD51 paralog B	DNA repair; double-strand break repair via homologous recombination	DNA binding; single-stranded DNA binding; DNA-dependent ATPase activity; four-way junction DNA binding; double-stranded DNA binding; ATP binding	Rad51B-Rad51C-Rad51D-XRCC2 complex; replication fork	-2.58032	0.0165758	0.348279
brpf3b	ENSDARG00000074238	124	6	67	288	307	365	161	102.948	6.54373	63.6366	196.272	285.723	412.742	164.453	26.1356	1.66127	16.1555	49.8278	72.537	104.784	41.75	3939	8	10862353	10895273	brpf3b	protein_coding	bromodomain and PHD finger containing, 3b		protein binding; metal ion binding		2.29491	0.016668	0.349634
fancg	ENSDARG00000024967	468	1532	427	281	66	5	250	388.546	1670.83	405.565	191.501	61.4258	5.65401	255.362	242.614	1043.29	253.24	119.576	38.3552	3.53044	159.452	1601.5	5	41496490	41509339	fancg	protein_coding	FA complementation group G	interstrand cross-link repair	protein binding	Fanconi anaemia nuclear complex	-2.43815	0.0166779	0.349634
lss	ENSDARG00000061274	25	2	39	100	5	496	322	20.7557	2.18124	37.0422	68.1499	4.65347	560.877	328.907	8.09188	0.850388	14.4414	26.5692	1.81422	218.666	128.229	2565	9	38481780	38500391	lss	protein_coding	lanosterol synthase (2,3-oxidosqualene-lanosterol cyclase)	cholesterol biosynthetic process; triterpenoid biosynthetic process	intramolecular transferase activity; isomerase activity; lanosterol synthase activity; beta-amyrin synthase activity	lipid droplet	2.66945	0.0168748	0.353365
slc35d2	ENSDARG00000089837	26	6	132	0	1	2	2	21.5859	6.54373	125.374	0	0.930695	2.2616	2.0429	31.2839	9.48367	181.701	0	1.34883	3.27768	2.96072	690	8	1187928	1206960	slc35d2	protein_coding	solute carrier family 35 member D2	transmembrane transport; UDP-glucuronic acid transmembrane transport; UDP-N-acetylgalactosamine transmembrane transport; pyrimidine nucleotide-sugar transmembrane transport; UDP-N-acetylglucosamine transmembrane transport	transmembrane transporter activity; antiporter activity; UDP-glucuronic acid transmembrane transporter activity; UDP-N-acetylglucosamine transmembrane transporter activity; UDP-N-acetylgalactosamine transmembrane transporter activity; pyrimidine nucleotide-sugar transmembrane transporter activity	membrane; integral component of membrane; Golgi apparatus	-2.84375	0.0170543	0.35528
zgc:136410	ENSDARG00000102241	159	201	67	52	48	2	6	132.006	219.215	63.6366	35.438	44.6733	2.2616	6.12869	156.777	260.35	75.5779	42.0878	53.0562	2.68599	7.27873	842	21	44505613	44512893	zgc:136410	protein_coding	zgc:136410		carbohydrate binding		-2.51778	0.0170532	0.35528
brinp3a.2	ENSDARG00000061051	558	443	294	88	24	191	11	463.267	483.146	279.241	59.9719	22.3367	215.983	11.2359	192.307	200.559	115.916	24.8949	9.27218	89.6567	4.66415	2409	6	36127505	36198052	brinp3a.2	protein_coding	bone morphogenetic protein/retinoic acid inducible neural-specific 3a, tandem duplicate 2	positive regulation of neuron differentiation; negative regulation of mitotic cell cycle; cellular response to retinoic acid		dendrite; endoplasmic reticulum; neuronal cell body	-1.95415	0.0169923	0.35528
cbsa	ENSDARG00000053500	574	476	245	232	54	0	6	476.55	519.136	232.701	158.108	50.2575	0	6.12869	312.8	340.752	152.741	103.779	32.9882	0	4.02277	1523.5	1	29068649	29093562	cbsa	protein_coding	cystathionine-beta-synthase a	cysteine biosynthetic process from serine; cysteine biosynthetic process via cystathionine; cellular amino acid biosynthetic process; homocysteine metabolic process; cysteine biosynthetic process; transsulfuration; hydrogen sulfide biosynthetic process	cystathionine beta-synthase activity; lyase activity; heme binding; pyridoxal phosphate binding; cysteine synthase activity	cytoplasm	-2.61395	0.0170617	0.35528
arid3a	ENSDARG00000070843	302	213	446	1038	519	1175	306	250.729	232.303	423.611	707.396	483.031	1328.69	312.563	100.131	92.7726	169.174	282.506	192.904	530.627	124.826	2504	11	5681762	5810958	arid3a	protein_coding	AT rich interactive domain 3A (BRIGHT-like)	positive regulation of transcription by RNA polymerase II	DNA binding; RNA polymerase II regulatory region sequence-specific DNA binding; DNA-binding transcription activator activity, RNA polymerase II-specific	nucleus	1.73789	0.0170229	0.35528
igsf21b	ENSDARG00000056084	235	300	103	164	8	12	4	195.103	327.187	97.8294	111.766	7.44556	13.5696	4.0858	83.7353	140.423	41.9869	47.9682	3.19552	5.82387	1.75356	2330	23	21638258	21661916	igsf21b	protein_coding	immunoglobin superfamily, member 21b	homophilic cell adhesion via plasma membrane adhesion molecules; heterophilic cell-cell adhesion via plasma membrane cell adhesion molecules	protein binding; protein homodimerization activity; signaling receptor activity; cell adhesion molecule binding	cell-cell adherens junction	-2.26954	0.0171865	0.35708
dnm3a	ENSDARG00000032238	194	18	457	658	347	454	100	161.064	19.6312	434.059	448.426	322.951	513.384	102.145	54.3034	6.61875	146.345	151.189	108.884	173.09	34.4386	2966	20	14817630	14925281	dnm3a	protein_coding	dynamin 3a	mitochondrial fission; synaptic vesicle budding from presynaptic endocytic zone membrane; receptor internalization; regulation of synapse structure or activity; postsynaptic neurotransmitter receptor internalization	GTP binding; GTPase activity; nucleotide binding; microtubule binding	cytoplasm; synapse; plasma membrane; membrane; postsynaptic density; axon; cytoplasmic vesicle; dendritic spine; dendritic spine head; postsynaptic membrane; presynapse; postsynaptic endocytic zone membrane	2.11737	0.0171853	0.35708
pex13	ENSDARG00000071037	1429	1166	373	514	567	1	360	1186.39	1271.67	354.275	350.291	527.704	1.1308	367.722	410.091	439.566	122.46	121.082	182.407	0.390875	127.107	2893	17	23926796	23935450	pex13	protein_coding	peroxisomal biogenesis factor 13	protein import into peroxisome matrix, docking	protein binding	integral component of membrane; peroxisome; peroxisomal membrane; peroxisomal importomer complex	-2.41132	0.0172818	0.35866
gcna	ENSDARG00000101060	1	4	92	821	87	5	356	0.830227	4.36249	87.3816	559.511	80.9704	5.65401	363.636	0.360968	1.89673	37.992	243.266	35.2045	2.45826	158.103	2300	14	14667268	14687004	gcna	protein_coding	germ cell nuclear acidic peptidase			nucleus	2.59705	0.0173055	0.358752
piezo2a.2	ENSDARG00000076005	113	26	93	400	233	190	354	93.8156	28.3562	88.3314	272.6	216.852	214.852	361.593	16.834	5.08813	15.8499	48.9143	38.9112	38.5523	64.883	5573	24	854877	945921	piezo2a.2	protein_coding	piezo-type mechanosensitive ion channel component 2a, tandem duplicate 2	regulation of membrane potential; transmembrane transport; ion transmembrane transport; cation transmembrane transport; detection of mechanical stimulus; cellular response to mechanical stimulus	mechanosensitive ion channel activity; cation channel activity	integral component of membrane; membrane; plasma membrane	1.93096	0.0173274	0.358807
crispld1b	ENSDARG00000013293	1	0	3	58	5	3	89	0.830227	0	2.8494	39.5269	4.65347	3.3924	90.909	0.419518	0	1.43982	19.9732	2.35143	1.7142	45.9368	1979	2	30379650	30395993	crispld1b	protein_coding	cysteine-rich secretory protein LCCL domain containing 1b			extracellular region; extracellular space	2.91208	0.0173861	0.359621
hyal3	ENSDARG00000036818	114	438	130	96	12	4	1	94.6459	477.692	123.474	65.4239	11.1683	4.5232	1.02145	59.0062	297.813	76.9788	40.788	6.9628	2.81995	0.636814	1604	8	26373149	26381305	hyal3	protein_coding	hyaluronidase 3	carbohydrate metabolic process; hyaluronan catabolic process; metabolic process	catalytic activity; hyalurononglucosaminidase activity; hydrolase activity; hydrolase activity, acting on glycosyl bonds		-2.54006	0.0174681	0.360917
ccdc30	ENSDARG00000056961	35	9	90	123	149	168	115	29.0579	9.8156	85.482	83.8244	138.673	189.975	117.467	5.33271	1.80136	15.6876	15.3834	25.4493	34.8641	21.5575	5449	23	20705849	20730155	ccdc30	protein_coding	coiled-coil domain containing 30				2.17333	0.0175813	0.362452
CABZ01092907.1	ENSDARG00000110727	50	4	113	220	104	74	270	41.5113	4.36249	107.327	149.93	96.7922	83.6793	275.791	29.8858	3.14074	77.2695	107.941	69.6848	60.2443	198.554	1389	12	48898806	48943467	CABZ01092907.1	protein_coding	potassium large conductance calcium-activated channel, subfamily M, alpha member 1b	ion transport; transmembrane transport; potassium ion transport; ion transmembrane transport; potassium ion transmembrane transport	ion channel activity; large conductance calcium-activated potassium channel activity	membrane; integral component of membrane	2.19473	0.0175768	0.362452
kpna6	ENSDARG00000044980	231	9	21	475	373	474	75	191.782	9.8156	19.9458	323.712	347.149	536	76.6087	140.913	7.21205	14.6553	237.849	255.069	393.828	56.2885	1361	19	29861859	29887629	kpna6	protein_coding	karyopherin alpha 6 (importin alpha 7)	protein import into nucleus; protein transport; NLS-bearing protein import into nucleus	protein binding; nuclear import signal receptor activity; obsolete protein transporter activity; nuclear localization sequence binding	nucleus; cytoplasm; nucleoplasm; cytosol; nuclear pore	2.32794	0.0176555	0.363577
CR792441.3	ENSDARG00000116512	2	0	0	21	5	70	3	1.66045	0	0	14.3115	4.65347	79.1561	3.06435	1.75153	0	0	15.0965	4.90873	83.498	3.23243	948	21	43651954	43653330	CR792441.3	protein_coding					3.01123	0.0178044	0.36624
CSKMT	ENSDARG00000054856	100	150	182	86	2	2	4	83.0227	163.593	172.864	58.6089	1.86139	2.2616	4.0858	39.2914	77.4223	81.8096	27.7373	0.880922	1.07033	1.93365	2113	7	24828870	24831653	CSKMT	protein_coding	citrate synthase lysine methyltransferase				-2.49721	0.0178256	0.36627
cldn5a	ENSDARG00000043716	41	4	11	331	48	40	12	34.0393	4.36249	10.4478	225.576	44.6733	45.232	12.2574	21.8621	2.80186	6.71021	144.879	28.6919	29.0508	7.87244	1557	8	4697764	4699320	cldn5a	protein_coding	claudin 5a	Kupffer's vesicle development; determination of heart left/right asymmetry; determination of left/right symmetry; establishment of endothelial barrier	structural molecule activity	integral component of membrane; bicellular tight junction; membrane; plasma membrane; cell junction; apical junction complex	2.34163	0.0179002	0.366439
gcdha	ENSDARG00000037057	767	945	1009	473	1394	19	816	636.784	1030.64	958.348	322.349	1297.39	21.4852	833.502	402.137	650.861	605.209	203.567	819.317	13.5682	526.367	1583.5	6	8314451	8330577	gcdha	protein_coding	glutaryl-CoA dehydrogenase a	oxidation-reduction process	flavin adenine dinucleotide binding; oxidoreductase activity, acting on the CH-CH group of donors; acyl-CoA dehydrogenase activity; oxidoreductase activity	mitochondrion	-2.10885	0.0179489	0.366439
ankrd13a	ENSDARG00000061901	139	46	84	27	89	0	108	115.402	50.1686	79.7832	18.4005	82.8318	0	110.316	55.8575	24.283	38.6172	8.90633	40.0928	0	53.3962	2066	5	19933356	19952944	ankrd13a	protein_coding	ankyrin repeat domain 13A		protein binding		-2.43619	0.0178812	0.366439
[truncated: 28,564 more rows]

## Sheet: DE Genes
Ensembl Gene ID	Gene name	Gene biotype	Description	GO:biological process	GO:molecular function	GO:cellular component	Log2 FC (het vs wt batch)	P-value (het vs wt batch)	Adjusted p-value (het vs wt batch)	Human gene name	SFARI Score	OMIM	UPREGULATED GENES
[truncated: 279 more rows]

## Sheet: DAVID analysis
DOWNREGULATED GENES							UPREGULATED GENES							ALL DE GENES
[truncated: 205 more rows]

[truncated: 1 more sheets: GO analysis]
